# Supplementary material for: Twenty-seven years of screening for Shiga toxin-producing Escherichia coli in a university hospital. Brussels, Belgium, 1987-2014
Source: PLoS One. 2018 Jul 2;13(7):e0199968. doi: 10.1371/journal.pone.0199968 (PMC6028080; doi:10.1371/journal.pone.0199968)
Supplement: S1 Table — (XLSX) [file pone.0199968.s001.xlsx]

## Sheet: S1 Table.
S1 Table. Overview of the STEC strains and data included in this study.
Strain number	Serotype	(Non-) O157?	Sorbitol fermentation	stx1	stx1 subtype	stx2	stx2 subtype	stx1+stx2 subtype	eaeA	hlyA	aaiC	aggR	IS629-printing	Gender	Age	Age category	6 years or younger?	HUS	Clinical manifestation	Year of isolation
EH0002	O117:K1:H7	NON-O157	N	Y	stx1a	N	NA	stx1a	N	N	N	N	NA	F	32	18-65	N	N	D	1987
EH0004	O157:H7	O157	N	N	NA	Y	stx2a, stx2c	stx2a, stx2c	Y	Y	N	N	Unique type	F	0	≤17	Y	N	BD	1987
EH0005	O157:H7	O157	N	Y	stx1a	Y	stx2c	stx1a, stx2c	Y	Y	N	N	Unique type	M	1	≤17	Y	N	D	1987
EH0009	O157:H7	O157	N	N	NA	Y	stx2c	stx2c	Y	Y	N	N	Unique type	M	2	≤17	Y	N	D	1988
EH0010	O172:H-	NON-O157	Y	N	NA	Y	stx2a	stx2a	Y	Y	N	N	NA	M	0	≤17	Y	Y	HUS, BD	1988
EH0011	O157:H7	O157	N	N	NA	Y	stx2c	stx2c	Y	Y	N	N	Unique type	M	2	≤17	Y	N	D	1988
EH0014	O111:H-	NON-O157	Y	Y	stx1a	N	NA	stx1a	Y	Y	N	N	NA	F	79	>65	N	N	D	1988
EH0015	O157:H-	O157	N	Y	stx1a	Y	stx2c	stx1a, stx2c	Y	Y	N	N	Unique type	M	3	≤17	Y	N	D	1988
EH0016	O157:H7	O157	Y	N	NA	Y	stx2a	stx2a	Y	Y	N	N	type 01	M	1	≤17	Y	N	D	1988
EH0017	O157:H7	O157	N	N	NA	Y	stx2a	stx2a	Y	Y	N	N	type 01	F	2	≤17	Y	N	D	1988
EH0020	Orough:H-	NON-O157	N	Y	stx1a	N	NA	stx1a	Y	N	N	N	NA	F	81	>65	N	N	BD	1988
EH0021A	O111:H-	NON-O157	Y	Y	stx1a	N	NA	stx1a	Y	Y	N	N	NA	F	0	≤17	Y	N	D	1989
EH0023	O145:H-	NON-O157	Y	N	NA	Y	stx2d	stx2d	Y	Y	N	N	NA	F	0	≤17	Y	N	BD	1989
EH0024	O157:H7	O157	N	N	NA	Y	stx2a, stx2c	stx2a, stx2c	Y	Y	N	N	Unique type	M	0	≤17	Y	N	O	1989
EH0025	OX182:K48:H-	NON-O157	Y	Y	stx1a	N	NA	stx1a	Y	Y	N	N	NA	F	1	≤17	Y	UNK	UNK	1989
EH0026	O157:H7	O157	N	N	NA	Y	stx2c	stx2c	Y	Y	N	N	Unique type	F	67	>65	N	N	D	1989
EH0027	O111:H-	NON-O157	Y	Y	stx1a	N	NA	stx1a	Y	N	N	N	NA	M	0	≤17	Y	N	D	1989
EH0028	O026:H-	NON-O157	N	Y	stx1a	N	NA	stx1a	Y	Y	N	N	NA	M	1	≤17	Y	N	D	1989
EH0029	O111:H-	NON-O157	Y	Y	stx1a	N	NA	stx1a	Y	Y	N	N	NA	F	1	≤17	Y	N	D	1989
EH0030	O157:H-	O157	N	Y	stx1a	Y	stx2c	stx1a, stx2c	Y	Y	N	N	type 06	F	30	18-65	N	N	BD	1989
EH0032	O157:H7	O157	N	N	NA	Y	stx2c	stx2c	Y	Y	N	N	Unique type	F	0	≤17	Y	N	O	1990
EH0033	O157:H-	O157	N	Y	stx1a	Y	stx2c	stx1a, stx2c	Y	Y	N	N	type 06	M	1	≤17	Y	N	D	1990
EH0034	O157:H-	O157	N	Y	stx1a	Y	stx2c	stx1a, stx2c	Y	Y	N	N	Unique type	F	3	≤17	Y	N	O	1990
EH0035	O026:H11	NON-O157	Y	Y	stx1a	N	NA	stx1a	Y	Y	N	N	NA	F	0	≤17	Y	N	D	1990
EH0036	O103:H2	NON-O157	Y	Y	stx1a	N	NA	stx1a	Y	Y	N	N	NA	M	1	≤17	Y	N	D	1990
EH0038	O157:H-	O157	N	Y	stx1a	Y	stx2c	stx1a, stx2c	Y	Y	N	N	type 06	F	1	≤17	Y	N	D	1990
EH0039	O157:H-	O157	N	Y	stx1a	Y	stx2c	stx1a, stx2c	Y	Y	N	N	Unique type	F	2	≤17	Y	N	D	1990
EH0040	Orough:H28	NON-O157	Y	Y	stx1c	N	NA	stx1c	N	N	N	N	NA	F	0	≤17	Y	N	D	1990
EH0042	O018:H12	NON-O157	Y	N	NA	Y	stx2b	stx2b	N	N	N	N	NA	F	58	18-65	N	N	D	1990
EH0043	OX182:H25	NON-O157	Y	Y	stx1a	N	NA	stx1a	Y	Y	N	N	NA	M	3	≤17	Y	UNK	UNK	1990
EH0045	O091:Hunk	NON-O157	Y	Y	stx1a	N	NA	stx1a	N	Y	N	N	NA	M	68	>65	N	N	O	1990
EH0046	O157:H7	O157	N	N	NA	Y	stx2c	stx2c	Y	Y	N	N	Unique type	F	1	≤17	Y	N	D	1990
EH0047	O091:Hunk	NON-O157	Y	Y	stx1a	Y	stx2b	stx1a, stx2b	N	N	N	N	NA	F	6	≤17	Y	N	AP	1990
EH0048	Ounk:H8	NON-O157	Y	N	NA	Y	stx2b	stx2b	N	N	N	N	NA	F	60	18-65	N	N	O	1990
EH0049	O111:H-	NON-O157	Y	Y	stx1a	N	NA	stx1a	Y	Y	N	N	NA	F	1	≤17	Y	N	D	1990
EH0050	O128:H2	NON-O157	Y	Y	stx1c	Y	stx2b	stx1c, stx2b	N	Y	N	N	NA	F	0	≤17	Y	N	O	1991
EH0052	O115:H18	NON-O157	Y	N	NA	Y	stx2d	stx2d	N	Y	N	N	NA	F	2	≤17	Y	N	O	1991
EH0053	Ounk:Hunk	NON-O157	Y	N	NA	Y	stx2c	stx2c	N	N	N	N	NA	F	4	≤17	Y	N	D	1991
EH0058	O157:H-	O157	N	Y	stx1a	Y	stx2c	stx1a, stx2c	Y	Y	N	N	type 06	F	0	≤17	Y	N	D	1991
EH0059	Orough:H-	NON-O157	Y	Y	stx1a	Y	stx2b	stx1a, stx2b	N	N	N	N	NA	M	8	≤17	N	N	AP	1991
EH0060	O101:H9	NON-O157	Y	N	NA	Y	stx2a	stx2a	N	N	N	N	NA	M	62	18-65	N	N	D	1991
EH0076	O157:H-	O157	N	Y	stx1a	Y	stx2c	stx1a, stx2c	Y	Y	N	N	type 06	F	11	≤17	N	N	D	1991
EH0077	O103:H2	NON-O157	Y	Y	stx1a	N	NA	stx1a	Y	Y	N	N	NA	F	1	≤17	Y	N	D	1991
EH0078	O118:H16	NON-O157	Y	Y	stx1a	N	NA	stx1a	Y	Y	N	N	NA	F	1	≤17	Y	UNK	UNK	1991
EH0079	O091:H-	NON-O157	Y	Y	stx1a	Y	stx2b	stx1a, stx2b	N	N	N	N	NA	M	11	≤17	N	N	D	1991
EH0080	Orough:H25	NON-O157	N	Y	stx1a	N	NA	stx1a	Y	Y	N	N	NA	F	0	≤17	Y	N	D	1991
EH0081	O157:H7	O157	N	N	NA	Y	stx2a, stx2c	stx2a, stx2c	Y	Y	N	N	type 03	F	2	≤17	Y	N	D	1991
EH0082	O091:H21	NON-O157	Y	N	NA	Y	stx2a	stx2a	N	Y	N	N	NA	F	1	≤17	Y	N	O	1991
EH0085	O113:H4	NON-O157	Y	N	NA	Y	stx2c, stx2d	stx2c, stx2d	N	N	N	N	NA	F	1	≤17	Y	N	AP	1991
EH0087	O115:H18	NON-O157	Y	N	NA	Y	stx2a, stx2d	stx2a, stx2d	N	Y	N	N	NA	F	83	>65	N	N	D	1991
EH0088	O157:H7	O157	N	N	NA	Y	stx2a, stx2c	stx2a, stx2c	Y	Y	N	N	Unique type	F	2	≤17	Y	Y	HUS	1991
EH0089	O157:H-	O157	N	Y	stx1a	Y	stx2c	stx1a, stx2c	Y	Y	N	N	type 05	F	50	18-65	N	N	BD	1991
EH0090	O077:H4	NON-O157	Y	Y	stx1c	N	NA	stx1c	N	Y	N	N	NA	M	35	18-65	N	N	BD	1991
EH0091	Orough:Hunk	NON-O157	Y	Y	stx1a	N	NA	stx1a	N	Y	N	N	NA	F	31	18-65	N	N	D	1991
EH0093	O026:H11	NON-O157	Y	Y	stx1a	N	NA	stx1a	Y	Y	N	N	NA	F	1	≤17	Y	N	D	1991
EH0094	O076:H19	NON-O157	Y	N	NA	Y	stx2c	stx2c	N	N	N	N	NA	F	76	>65	N	N	O	1991
EH0095	O103:H2	NON-O157	Y	Y	stx1a	N	NA	stx1a	Y	Y	N	N	NA	F	2	≤17	Y	N	D	1991
EH0097	O157:H7	O157	N	Y	stx1a	Y	stx2c	stx1a, stx2c	Y	Y	N	N	Unique type	M	1	≤17	Y	N	D	1991
EH0098	O091:H10	NON-O157	Y	N	NA	Y	stx2a, stx2d	stx2a, stx2d	N	Y	N	N	NA	M	2	≤17	Y	N	AP	1991
EH0099	O111:H-	NON-O157	Y	Y	stx1a	N	NA	stx1a	Y	Y	N	N	NA	F	2	≤17	Y	N	D	1991
EH0100	O026:H11	NON-O157	Y	Y	stx1a	N	NA	stx1a	Y	Y	N	N	NA	F	0	≤17	Y	N	D	1991
EH0101	O118:H12	NON-O157	Y	N	NA	Y	stx2b	stx2b	N	N	N	N	NA	F	90	>65	N	N	D	1991
EH0102	Orough:Hunk	NON-O157	Y	Y	stx1a	Y	stx2b	stx1a, stx2b	N	Y	N	N	NA	F	27	18-65	N	N	D	1991
EH0105	O113:H21	NON-O157	Y	N	NA	Y	stx2d	stx2d	N	Y	N	N	NA	F	72	>65	N	N	D	1991
EH0107	Ounk:H21	NON-O157	Y	N	NA	Y	stx2c	stx2c	N	N	N	N	NA	M	1	≤17	Y	N	D	1991
EH0108	Orough:Hunk	NON-O157	Y	N	NA	Y	stx2d	stx2d	Y	Y	N	N	NA	F	1	≤17	Y	N	D	1991
EH0109	O091:H14	NON-O157	Y	Y	stx1a	Y	stx2a	stx1a, stx2a	N	Y	N	N	NA	F	50	18-65	N	N	D	1992
EH0110	O091:Hunk	NON-O157	Y	Y	stx1a	Y	stx2b	stx1a, stx2b	N	Y	N	N	NA	M	44	18-65	N	N	O	1992
EH0111	O157:H7	O157	N	N	NA	Y	stx2c	stx2c	Y	Y	N	N	Unique type	M	0	≤17	Y	N	O	1992
EH0112	O065:H16	NON-O157	Y	Y	stx1a	Y	stx2a, stx2d	stx1a, stx2a, stx2d	N	Y	N	N	NA	M	2	≤17	Y	N	O	1992
EH0113	O077:H18	NON-O157	Y	N	NA	Y	stx2a	stx2a	N	Y	N	N	NA	M	47	18-65	N	N	O	1992
EH0114	O157:H7	O157	N	Y	stx1a	Y	stx2c	stx1a, stx2c	Y	Y	N	N	type 08	M	2	≤17	Y	N	D	1992
EH0115	O157:H7	O157	N	N	NA	Y	stx2c	stx2c	Y	Y	N	N	Unique type	F	44	18-65	N	N	D	1992
EH0116	O128:H2	NON-O157	Y	Y	stx1c	Y	stx2b	stx1c, stx2b	N	Y	N	N	NA	F	28	18-65	N	N	D	1992
EH0117	O145:H-	NON-O157	Y	Y	stx1a	N	NA	stx1a	Y	Y	N	N	NA	M	3	≤17	Y	N	O	1992
EH0118	O157:H7	O157	N	N	NA	Y	stx2a, stx2c	stx2a, stx2c	Y	Y	N	N	Unique type	F	1	≤17	Y	Y	HUS, D	1992
EH0119	O157:H-	O157	N	Y	stx1a	Y	stx2c	stx1a, stx2c	Y	Y	N	N	type 09	M	1	≤17	Y	N	D	1992
EH0120	O118:H16	NON-O157	Y	Y	stx1a	N	NA	stx1a	Y	Y	N	N	NA	M	2	≤17	Y	N	D	1992
EH0121	O157:H7	O157	N	N	NA	Y	stx2a, stx2c	stx2a, stx2c	Y	Y	N	N	Unique type	F	5	≤17	Y	N	D	1992
EH0122	O091:H14	NON-O157	Y	Y	stx1a	N	NA	stx1a	N	Y	N	N	NA	F	88	>65	N	N	O	1992
EH0123	O157:H7	O157	N	N	NA	Y	stx2c	stx2c	Y	Y	N	N	type 04	M	3	≤17	Y	N	BD	1992
EH0124	O157:H-	O157	N	Y	stx1a	Y	stx2c	stx1a, stx2c	Y	Y	N	N	type 06	F	4	≤17	Y	N	D	1992
EH0125	O157:H7	O157	N	N	NA	Y	stx2c	stx2c	Y	Y	N	N	type 04	F	1	≤17	Y	UNK	UNK	1992
EH0126	O103:H2	NON-O157	Y	Y	stx1a	N	NA	stx1a	Y	Y	N	N	NA	F	20	18-65	N	N	D	1992
EH0127	O117:H7	NON-O157	N	Y	stx1a	N	NA	stx1a	N	N	N	N	NA	F	0	≤17	Y	N	D	1992
EH0128	Ounk:H21	NON-O157	Y	Y	stx1c	Y	stx2b	stx1c, stx2b	N	N	N	N	NA	M	2	≤17	Y	UNK	UNK	1992
EH0129	O026:H11	NON-O157	Y	Y	stx1a	N	NA	stx1a	Y	Y	N	N	NA	M	1	≤17	Y	N	D	1992
EH0130	Ounk:H19	NON-O157	Y	Y	stx1a	N	NA	stx1a	N	N	N	N	NA	M	3	≤17	Y	N	D	1992
EH0131	O026:H11	NON-O157	Y	Y	stx1a	N	NA	stx1a	Y	Y	N	N	NA	M	1	≤17	Y	N	O	1992
EH0132A	O157:H7	O157	N	N	NA	Y	stx2c	stx2c	Y	Y	N	N	Unique type	M	1	≤17	Y	N	O	1993
EH0133	O145:H-	NON-O157	Y	Y	stx1a	N	NA	stx1a	Y	Y	N	N	NA	F	1	≤17	Y	UNK	UNK	1993
EH0134	Orough:H2	NON-O157	Y	Y	stx1a	N	NA	stx1a	Y	Y	N	N	NA	M	0	≤17	Y	N	D	1993
EH0135	O157:H7	O157	N	N	NA	Y	stx2c	stx2c	Y	Y	N	N	Unique type	M	0	≤17	Y	N	D	1993
EH0136	O026:H11	NON-O157	Y	Y	stx1a	N	NA	stx1a	Y	Y	N	N	NA	F	1	≤17	Y	N	AP	1993
EH0138	O111:H8	NON-O157	Y	Y	stx1a	N	NA	stx1a	Y	Y	N	N	NA	M	0	≤17	Y	N	D	1993
EH0139	O118:H16	NON-O157	Y	Y	stx1a	N	NA	stx1a	Y	N	N	N	NA	F	76	>65	N	N	BD	1993
EH0140	Orough:H25	NON-O157	Y	Y	stx1a	N	NA	stx1a	Y	Y	N	N	NA	M	73	>65	N	N	D	1993
EH0144	O026:H11	NON-O157	Y	Y	stx1a	N	NA	stx1a	Y	Y	N	N	NA	F	72	>65	N	N	BD	1993
EH0145	O157:H-	O157	N	N	NA	Y	stx2c	stx2c	Y	Y	N	N	type 08	M	2	≤17	Y	N	D	1993
EH0146	Ounk:H16	NON-O157	Y	N	NA	Y	stx2a	stx2a	N	Y	N	N	NA	F	0	≤17	Y	N	AP	1993
EH0147	Orough:H-	NON-O157	Y	Y	stx1a	N	NA	stx1a	Y	Y	N	N	NA	M	0	≤17	Y	N	O	1993
EH0149B	O157:H7	O157	N	N	NA	Y	stx2a, stx2c	stx2a, stx2c	Y	Y	N	N	Unique type	F	1	≤17	Y	UNK	UNK	1993
EH0150	Orough:H12	NON-O157	Y	N	NA	Y	stx2b	stx2b	N	N	N	N	NA	F	88	>65	N	N	D	1993
EH0151	O091:H-	NON-O157	Y	Y	stx1a	Y	stx2b	stx1a, stx2b	N	N	N	N	NA	M	1	≤17	Y	N	O	1993
EH0155	Orough:H2	NON-O157	Y	Y	stx1c	Y	stx2b	stx1c, stx2b	N	Y	N	N	NA	F	14	≤17	N	N	AP	1993
EH0156	O015:H27	NON-O157	Y	Y	stx1c	Y	stx2b	stx1c, stx2b	N	N	N	N	NA	M	0	≤17	Y	N	O	1993
EH0159	O091:H-	NON-O157	Y	Y	stx1a	Y	stx2b	stx1a, stx2b	N	N	N	N	NA	F	15	≤17	N	N	D	1993
EH0160	O157:H7	O157	N	N	NA	Y	stx2a, stx2c	stx2a, stx2c	Y	Y	N	N	Unique type	F	7	≤17	N	N	BD	1993
EH0167	O128ab:H-	NON-O157	Y	Y	stx1c	Y	stx2b	stx1c, stx2b	N	Y	N	N	NA	F	4	≤17	Y	N	O	1993
EH0168	O146:Hunk	NON-O157	Y	N	NA	Y	stx2b	stx2b	N	N	N	N	NA	F	29	18-65	N	N	D	1993
EH0169	O026:H-	NON-O157	Y	Y	stx1a	N	NA	stx1a	Y	Y	N	N	NA	F	4	≤17	Y	N	D	1993
EH0173	O091:H-	NON-O157	Y	Y	stx1a	Y	stx2b	stx1a, stx2b	N	N	N	N	NA	F	0	≤17	Y	N	O	1993
EH0175	O026:H11	NON-O157	Y	Y	stx1a	N	NA	stx1a	N	N	N	N	NA	M	8	≤17	N	N	AP	1994
EH0176	O169:H-	NON-O157	Y	Y	stx1a	N	NA	stx1a	Y	Y	N	N	NA	M	0	≤17	Y	N	D	1994
EH0177	O145:H16	NON-O157	Y	Y	stx1a	N	NA	stx1a	Y	Y	N	N	NA	M	0	≤17	Y	N	D	1994
EH0178B	O157:H7	O157	N	N	NA	Y	stx2a, stx2c	stx2a, stx2c	Y	Y	N	N	Unique type	M	0	≤17	Y	N	BD	1994
EH0180	O001:H20	NON-O157	Y	Y	stx1a	N	NA	stx1a	N	Y	N	N	NA	F	29	18-65	N	N	D	1994
EH0181	O157:H7	O157	N	N	NA	Y	stx2c	stx2c	Y	Y	N	N	Unique type	F	4	≤17	Y	N	BD	1994
EH0182	O026:H11	NON-O157	Y	Y	stx1a	N	NA	stx1a	Y	Y	N	N	NA	M	3	≤17	Y	N	D	1994
EH0183	O113:H4	NON-O157	Y	N	NA	Y	stx2d	stx2d	N	N	N	N	NA	M	5	≤17	Y	N	AP	1994
EH0184	O091:H10	NON-O157	Y	N	NA	Y	stx2a, stx2d	stx2a, stx2d	N	N	N	N	NA	F	92	>65	N	N	O	1994
EH0185	O157:H7	O157	N	N	NA	Y	stx2a, stx2c	stx2a, stx2c	Y	Y	N	N	Unique type	M	91	>65	N	N	BD	1994
EH0186	O008:H-	NON-O157	Y	N	NA	Y	stx2e	stx2e	N	N	N	N	NA	F	80	>65	N	N	D	1994
EH0188	O026:H11	NON-O157	Y	Y	stx1a	N	NA	stx1a	Y	Y	N	N	NA	F	3	≤17	Y	N	AP	1994
EH0189	O103:H2	NON-O157	Y	Y	stx1a	N	NA	stx1a	Y	Y	N	N	NA	F	4	≤17	Y	N	D	1994
EH0190	O145:H16	NON-O157	Y	Y	stx1a	N	NA	stx1a	Y	Y	N	N	NA	M	0	≤17	Y	UNK	UNK	1994
EH0191A	O103:H2	NON-O157	Y	Y	stx1a	N	NA	stx1a	Y	Y	N	N	NA	F	87	>65	N	N	D	1994
EH0193	O026:H11	NON-O157	Y	N	NA	Y	stx2d	stx2d	Y	N	N	N	NA	M	1	≤17	Y	N	D	1994
EH0194	O145:Hunk	NON-O157	Y	Y	stx1a	N	NA	stx1a	Y	Y	N	N	NA	F	4	≤17	Y	N	AP	1994
EH0195	Ounk:Hunk	NON-O157	Y	N	NA	Y	stx2e	stx2e	N	N	N	N	NA	F	83	>65	N	N	O	1994
EH0197	O150:H10	NON-O157	N	N	NA	Y	stx2b	stx2b	N	Y	N	N	NA	F	79	>65	N	UNK	UNK	1994
EH0201	O020:H7	NON-O157	Y	N	NA	Y	stx2c	stx2c	N	N	N	N	NA	F	98	>65	N	N	O	1994
EH0217	O157:H7	O157	N	N	NA	Y	stx2a, stx2c	stx2a, stx2c	Y	Y	N	N	type 01	M	1	≤17	Y	N	BD	1994
EH0231	OX3:H21	NON-O157	Y	N	NA	Y	stx2c	stx2c	N	N	N	N	NA	M	27	18-65	N	N	D	1995
EH0232	O157:H7	O157	N	N	NA	Y	stx2a, stx2c	stx2a, stx2c	Y	Y	N	N	type 03	M	7	≤17	N	N	AP	1995
EH0234	Ounk:H4	NON-O157	Y	N	NA	Y	stx2d	stx2d	N	N	N	N	NA	F	2	≤17	Y	N	D	1995
EH0236	OX3:H2	NON-O157	Y	Y	stx1a	Y	stx2a, stx2c, stx2d	stx1a, stx2a, stx2c, stx2d	Y	Y	N	N	NA	F	10	≤17	N	N	D	1995
EH0239	O002:H27	NON-O157	Y	N	NA	Y	stx2a	stx2a	N	Y	N	N	NA	M	66	>65	N	N	O	1995
EH0240	O111:H-	NON-O157	Y	Y	stx1a	N	NA	stx1a	Y	Y	N	N	NA	M	1	≤17	Y	N	BD	1995
EH0241	O006:H-	NON-O157	Y	Y	stx1a	N	NA	stx1a	Y	Y	N	N	NA	M	1	≤17	Y	N	O	1995
EH0246	Orough:H-	NON-O157	Y	Y	stx1a	Y	stx2d	stx1a, stx2d	Y	Y	N	N	NA	F	1	≤17	Y	N	D	1995
EH0248	O103:H2	NON-O157	Y	Y	stx1a	N	NA	stx1a	Y	Y	N	N	NA	F	1	≤17	Y	N	D	1995
EH0250	O118:H12	NON-O157	Y	N	NA	Y	stx2b	stx2b	N	N	N	N	NA	F	9	≤17	N	N	AP	1995
EH0252	O103:H2	NON-O157	Y	Y	stx1a	N	NA	stx1a	Y	Y	N	N	NA	M	1	≤17	Y	N	D	1995
EH0254	O118:H16	NON-O157	Y	N	NA	Y	stx2b	stx2b	N	N	N	N	NA	F	8	≤17	N	N	AP	1995
EH0259	O004:H40	NON-O157	Y	Y	stx1a	N	NA	stx1a	Y	Y	N	N	NA	F	1	≤17	Y	N	D	1995
EH0260	O128:H2	NON-O157	Y	Y	stx1c	Y	stx2b	stx1c, stx2b	N	Y	N	N	NA	F	78	>65	N	UNK	UNK	1995
EH0267	Ounk:Hrough	NON-O157	Y	Y	stx1a	N	NA	stx1a	N	Y	N	N	NA	F	1	≤17	Y	N	D	1995
EH0271	Orough:H-	NON-O157	Y	Y	stx1a	Y	stx2b	stx1a, stx2b	N	N	N	N	NA	M	0	≤17	Y	N	D	1995
EH0274	O103:Hrough	NON-O157	Y	Y	stx1a	N	NA	stx1a	Y	Y	N	N	NA	F	0	≤17	Y	N	D	1995
EH0276	O146:H28	NON-O157	Y	N	NA	Y	stx2b	stx2b	N	N	N	N	NA	F	82	>65	N	N	D	1995
EH0278	O157:H7	O157	N	N	NA	Y	stx2c	stx2c	Y	Y	N	N	Unique type	F	4	≤17	Y	UNK	UNK	1995
EH0280	O157:H-	O157	N	Y	stx1a	N	NA	stx1a	Y	Y	N	N	type 06	F	1	≤17	Y	N	O	1995
EH0282	O146:H28	NON-O157	Y	Y	stx1a	Y	stx2b	stx1a, stx2b	N	N	N	N	NA	M	13	≤17	N	N	AP	1995
EH0283	O111:H-	NON-O157	Y	Y	stx1a	N	NA	stx1a	Y	Y	N	N	NA	F	2	≤17	Y	N	D	1995
EH0284	O026:H-	NON-O157		Y	stx1a	N	NA	stx1a	Y	Y	N	N	NA	M	1	≤17	Y	N	D	1995
EH0285	O103:H2	NON-O157	Y	Y	stx1a	N	NA	stx1a	Y	Y	N	N	NA	M	3	≤17	Y	N	BD	1995
EH0286	O157:H7	O157	N	Y	stx1a	Y	stx2c	stx1a, stx2c	Y	Y	N	N	Unique type	F	77	>65	N	N	D	1995
EH0290	O103:Hunk	NON-O157	Y	Y	stx1a	N	NA	stx1a	Y	Y	N	N	NA	M	0	≤17	Y	N	BD	1996
EH0291	O111:Hunk	NON-O157	Y	Y	stx1a	N	NA	stx1a	Y	Y	N	N	NA	F	1	≤17	Y	N	O	1996
EH0293	O103:Hunk	NON-O157	Y	Y	stx1a	N	NA	stx1a	Y	Y	N	N	NA	F	1	≤17	Y	N	O	1996
EH0295B	O165:H-	NON-O157	N	N	NA	Y	stx2a	stx2a	Y	Y	N	N	NA	F	9	≤17	N	N	D	1996
EH0298	O026:Hunk	NON-O157	Y	N	NA	Y	stx2d	stx2d	Y	Y	N	N	NA	M	1	≤17	Y	N	D	1996
EH0299	O146:H21	NON-O157	Y	Y	stx1c	Y	stx2b	stx1c, stx2b	N	Y	N	N	NA	F	7	≤17	N	N	AP	1996
EH0300	O146:H21	NON-O157	Y	Y	stx1c	Y	stx2b	stx1c, stx2b	N	Y	N	N	NA	M	0	≤17	Y	N	AP	1996
EH0301	O103:Hunk	NON-O157	Y	Y	stx1a	N	NA	stx1a	Y	Y	N	N	NA	F	6	≤17	Y	N	AP	1996
EH0302	O157:H7	O157	N	N	NA	Y	stx2c	stx2c	Y	Y	N	N	Unique type	F	59	18-65	N	N	BD	1996
EH0307	Orough:Hunk	NON-O157	Y	Y	stx1a	Y	stx2b	stx1a, stx2b	N	N	N	N	NA	F	16	≤17	N	N	AP	1996
EH0315	O145:H-	NON-O157	Y	N	NA	Y	stx2a	stx2a	Y	Y	N	N	NA	M	1	≤17	Y	Y	HUS	1996
EH0323	O157:H7	O157	N	N	NA	Y	stx2c	stx2c	Y	Y	N	N	Unique type	F	1	≤17	Y	N	D	1996
EH0324	O026:H-	NON-O157	Y	Y	stx1a	N	NA	stx1a	Y	Y	N	N	NA	F	1	≤17	Y	N	BD	1996
EH0329	O111:H-	NON-O157	Y	Y	stx1a	N	NA	stx1a	N	Y	N	N	NA	F	23	18-65	N	N	AP	1996
EH0331	O128ab:Hunk	NON-O157	Y	Y	stx1c	Y	stx2b	stx1c, stx2b	N	Y	N	N	NA	M	28	18-65	N	N	AP	1996
EH0333	Ounk:Hunk	NON-O157	Y	N	NA	Y	stx2a	stx2a	Y	Y	N	N	NA	M	5	≤17	Y	N	D	1996
EH0334	O111:Hunk	NON-O157	Y	Y	stx1a	N	NA	stx1a	Y	Y	N	N	NA	M	0	≤17	Y	N	D	1996
EH0335	O118:Hunk	NON-O157	Y	N	NA	Y	stx2b	stx2b	N	N	N	N	NA	F	0	≤17	Y	N	BD	1996
EH0340	O008:Hunk	NON-O157	N	N	NA	Y	stx2d	stx2d	N	N	N	N	NA	M	1	≤17	Y	N	O	1996
EH0341	O145:Hunk	NON-O157	Y	Y	stx1a	N	NA	stx1a	Y	Y	N	N	NA	M	1	≤17	Y	UNK	UNK	1996
EH0342	Orough:Hunk	NON-O157	Y	Y	stx1c	Y	stx2b	stx1c, stx2b	N	N	N	N	NA	M	6	≤17	Y	N	O	1996
EH0345	O157:H7	O157	N	N	NA	Y	stx2a	stx2a	Y	Y	N	N	Unique type	M	3	≤17	Y	Y	HUS	1996
EH0346	O157:H7	O157	N	N	NA	Y	stx2a	stx2a	Y	Y	N	N	Unique type	F	3	≤17	Y	Y	HUS	1996
EH0353	Ounk:Hunk	NON-O157	Y	N	NA	Y	stx2a, stx2d	stx2a, stx2d	N	Y	N	N	NA	M	2	≤17	Y	N	O	1996
EH0355	O128ab:Hunk	NON-O157	Y	Y	stx1c	Y	stx2b	stx1c, stx2b	N	Y	N	N	NA	M	0	≤17	Y	N	O	1997
EH0360	O118:Hunk	NON-O157	Y	N	NA	Y	stx2b	stx2b	N	N	N	N	NA	F	19	18-65	N	UNK	UNK	1997
EH0361	O118:H-	NON-O157	Y	N	NA	Y	stx2b	stx2b	N	N	N	N	NA	M	10	≤17	N	UNK	UNK	1997
EH0364	O162:Hunk	NON-O157	N	Y	stx1c	N	NA	stx1c	N	Y	N	N	NA	F	12	≤17	N	N	AP	1997
EH0366	O128ab:Hunk	NON-O157	Y	Y	stx1c	Y	stx2b	stx1c, stx2b	N	N	N	N	NA	F	76	>65	N	UNK	UNK	1997
EH0367	O111:H-	NON-O157	Y	Y	stx1a	N	NA	stx1a	Y	Y	N	N	NA	F	0	≤17	Y	N	D	1997
EH0368	O091:Hunk	NON-O157	Y	Y	stx1a	Y	stx2b	stx1a, stx2b	N	Y	N	N	NA	F	66	>65	N	N	AP	1997
EH0374	O118:Hunk	NON-O157	Y	N	NA	Y	stx2b	stx2b	N	N	N	N	NA	F	3	≤17	Y	N	AP	1997
EH0377	O026:Hunk	NON-O157	Y	Y	stx1a	N	NA	stx1a	Y	Y	N	N	NA	M	2	≤17	Y	N	D	1997
EH0378	Ounk:Hunk	NON-O157	Y	N	NA	Y	stx2a	stx2a	Y	Y	N	N	NA	M	3	≤17	Y	N	D	1997
EH0386	O107:Hunk	NON-O157	N	Y	stx1a	N	NA	stx1a	N	N	N	N	NA	F	33	18-65	N	N	BD	1997
EH0388	O118:Hunk	NON-O157	Y	Y	stx1a	N	NA	stx1a	Y	Y	N	N	NA	F	0	≤17	Y	N	D	1997
EH0390	O111ac:Hunk	NON-O157	Y	Y	stx1a	N	NA	stx1a	Y	Y	N	N	NA	M	0	≤17	Y	N	D	1997
EH0393	O140:Hunk	NON-O157	Y	Y	stx1a	N	NA	stx1a	N	N	N	N	NA	F	12	≤17	N	N	AP	1997
EH0394	O157:H7	O157	N	Y	stx1a	Y	stx2c	stx1a, stx2c	Y	Y	N	N	type 06	F	3	≤17	Y	N	BD	1997
EH0395	O174:Hunk	NON-O157	Y	N	NA	Y	stx2c, stx2d	stx2c, stx2d	N	N	N	N	NA	F	9	≤17	N	UNK	UNK	1997
EH0398	O111ac:Hunk	NON-O157	Y	Y	stx1a	N	NA	stx1a	Y	Y	N	N	NA	M	0	≤17	Y	UNK	UNK	1997
EH0399	O111ac:Hunk	NON-O157	Y	Y	stx1a	N	NA	stx1a	Y	Y	N	N	NA	F	1	≤17	Y	UNK	UNK	1997
EH0400	O111ac:Hunk	NON-O157	Y	Y	stx1a	N	NA	stx1a	Y	Y	N	N	NA	M	0	≤17	Y	N	D	1997
EH0403	O157:H-	O157	N	N	NA	Y	stx2a	stx2a	Y	Y	N	N	Unique type	F	2	≤17	Y	Y	HUS, BD	1997
EH0410	O174:Hunk	NON-O157	Y	Y	stx1c	Y	stx2b	stx1c, stx2b	N	N	N	N	NA	F	0	≤17	Y	N	O	1997
EH0411	O162:Hunk	NON-O157	Y	N	NA	Y	stx2c	stx2c	N	N	N	N	NA	M	1	≤17	Y	N	D	1997
EH0415	O140:Hunk	NON-O157	Y	Y	stx1a	Y	stx2b	stx1a, stx2b	N	N	N	N	NA	F	27	18-65	N	N	AP	1997
EH0417	O152:Hunk	NON-O157	Y	N	NA	Y	stx2b	stx2b	N	Y	N	N	NA	F	23	18-65	N	N	AP	1997
EH0418	O111ac:H-	NON-O157	Y	Y	stx1a	N	NA	stx1a	Y	Y	N	N	NA	M	3	≤17	Y	N	D	1997
EH0419	O111ac:H-	NON-O157	Y	Y	stx1a	Y	stx2a	stx1a, stx2a	Y	Y	N	N	NA	F	1	≤17	Y	N	D	1997
EH0421	O118:Hunk	NON-O157	Y	N	NA	Y	stx2b	stx2b	N	N	N	N	NA	F	74	>65	N	N	D	1997
EH0422	O026:H-	NON-O157	Y	Y	stx1a	N	NA	stx1a	Y	Y	N	N	NA	F	0	≤17	Y	N	D	1997
EH0423	Ounk:Hunk	NON-O157	Y	N	NA	Y	stx2d	stx2d	N	N	N	N	NA	M	65	18-65	N	N	O	1998
EH0427	Ounk:Hunk	NON-O157	Y	N	NA	Y	stx2e	stx2e	N	N	N	N	NA	M	53	18-65	N	N	D	1998
EH0429	Ounk:Hunk	NON-O157	N	N	NA	Y	stx2d	stx2d	N	N	N	N	NA	F	2	≤17	Y	N	O	1998
EH0430	O165:H-	NON-O157	N	N	NA	Y	stx2a, stx2c	stx2a, stx2c	Y	Y	N	N	NA	F	39	18-65	N	N	BD	1998
EH0451	O091:Hunk	NON-O157	Y	Y	stx1a	Y	stx2b	stx1a, stx2b	N	Y	N	N	NA	F	31	18-65	N	N	D	1998
EH0455	O111:H-	NON-O157	Y	Y	stx1a	N	NA	stx1a	Y	Y	N	N	NA	M	2	≤17	Y	UNK	UNK	1998
EH0456	O118:Hunk	NON-O157	Y	Y	stx1a	N	NA	stx1a	Y	Y	N	N	NA	M	65	18-65	N	UNK	UNK	1998
EH0479	O026:H-	NON-O157	Y	Y	stx1a	N	NA	stx1a	Y	Y	N	N	NA	F	1	≤17	Y	N	D	1998
EH0480	O026:H-	NON-O157	Y	Y	stx1a	N	NA	stx1a	Y	Y	N	N	NA	M	1	≤17	Y	N	D	1998
EH0481	O157:H7	O157	N	N	NA	Y	stx2c	stx2c	Y	Y	N	N	type 12	M	3	≤17	Y	N	AP	1998
EH0483	O146:Hunk	NON-O157	Y	Y	stx1c	Y	stx2b	stx1c, stx2b	N	Y	N	N	NA	F	7	≤17	N	N	O	1998
EH0484	O026:H-	NON-O157	Y	Y	stx1a	N	NA	stx1a	Y	Y	N	N	NA	M	1	≤17	Y	N	D	1998
EH0493	O118:Hunk	NON-O157	Y	Y	stx1a	N	NA	stx1a	Y	N	N	N	NA	M	74	>65	N	N	D	1998
EH0499	O118:H-	NON-O157	Y	N	NA	Y	stx2b	stx2b	N	N	N	N	NA	M	64	18-65	N	N	AP	1998
EH0501	O157:H7	O157	N	N	NA	Y	stx2a, stx2c	stx2a, stx2c	Y	Y	N	N	type 02	F	85	>65	N	N	BD	1998
EH0502	O157:H7	O157	N	N	NA	Y	stx2a, stx2c	stx2a, stx2c	Y	Y	N	N	type 02	F	73	>65	N	Y	HUS	1998
EH0506	O116:H-	NON-O157	Y	Y	stx1a	N	NA	stx1a	Y	Y	N	N	NA	F	71	>65	N	N	D	1998
EH0507	O026:H-	NON-O157	Y	Y	stx1a	N	NA	stx1a	Y	Y	N	N	NA	F	0	≤17	Y	N	D	1998
EH0508	O026:H-	NON-O157	Y	Y	stx1a	N	NA	stx1a	Y	Y	N	N	NA	M	2	≤17	Y	N	D	1998
EH0524	O103:Hunk	NON-O157	Y	Y	stx1a	N	NA	stx1a	Y	Y	N	N	NA	M	1	≤17	Y	N	D	1998
EH0526	O157:H7	O157	N	N	NA	Y	stx2a, stx2c	stx2a, stx2c	Y	Y	N	N	Unique type	F	7	≤17	N	Y	HUS	1998
EH0548	Ounk:Hunk	NON-O157	Y	Y	stx1a	Y	stx2a, stx2d	stx1a, stx2a, stx2d	N	Y	N	N	NA	M	0	≤17	Y	N	O	1998
EH0565	O157:H-	O157	N	Y	stx1a	Y	stx2c	stx1a, stx2c	Y	Y	N	N	type 05	F	70	>65	N	N	BD	1998
EH0577A	OX182:Hunk	NON-O157	Y	Y	stx1a	N	NA	stx1a	Y	Y	N	N	NA	M	78	>65	N	N	D	1999
EH0604	O055:H12	NON-O157	Y	Y	stx1a	N	NA	stx1a	N	N	N	N	NA	F	2	≤17	Y	N	D	1999
EH0618	O146:H21	NON-O157	Y	Y	stx1c	Y	stx2b	stx1c, stx2b	N	Y	N	N	NA	F	12	≤17	N	N	AP	1999
EH0619	O026:H-	NON-O157	Y	N	NA	Y	stx2a	stx2a	Y	Y	N	N	NA	F	3	≤17	Y	N	BD	1999
EH0638	O026:Hunk	NON-O157	Y	Y	stx1a	N	NA	stx1a	Y	N	N	N	NA	M	0	≤17	Y	N	D	1999
EH0663	O118:H-	NON-O157	Y	Y	stx1a	N	NA	stx1a	Y	Y	N	N	NA	F	18	18-65	N	N	BD	1999
EH0664	O145:H-	NON-O157	Y	N	NA	Y	stx2a	stx2a	Y	Y	N	N	NA	M	14	≤17	N	N	AP	1999
EH0666	O026:H-	NON-O157	Y	Y	stx1a	N	NA	stx1a	Y	Y	N	N	NA	F	2	≤17	Y	N	D	1999
EH0667	O026:Hunk	NON-O157	Y	Y	stx1a	N	NA	stx1a	Y	Y	N	N	NA	M	1	≤17	Y	N	D	1999
EH0668	O092:H-	NON-O157	Y	N	NA	Y	stx2b	stx2b	N	N	N	N	NA	F	70	>65	N	N	D	1999
EH0690	O091:H-	NON-O157	Y	Y	stx1a	Y	stx2b	stx1a, stx2b	N	N	N	N	NA	M	7	≤17	N	N	AP	1999
EH0691	O111ac:H-	NON-O157	Y	Y	stx1a	Y	stx2a	stx1a, stx2a	Y	Y	N	N	NA	F	49	18-65	N	N	BD	1999
EH0709	O146:H21	NON-O157	Y	Y	stx1c	N	NA	stx1c	N	Y	N	N	NA	M	6	≤17	Y	N	AP	1999
EH0715	O009a:Hunk	NON-O157	Y	N	NA	Y	stx2c	stx2c	N	N	N	N	NA	F	0	≤17	Y	N	D	1999
EH0716	OX182:H-	NON-O157	Y	Y	stx1a	N	NA	stx1a	Y	Y	N	N	NA	M	53	18-65	N	N	D	1999
EH0717	O026:H-	NON-O157	Y	Y	stx1a	N	NA	stx1a	Y	Y	N	N	NA	M	0	≤17	Y	N	D	1999
EH0758	O157:H-	O157	N	N	NA	Y	stx2c	stx2c	Y	Y	N	N	Unique type	F	1	≤17	Y	UNK	UNK	2000
EH0778	O157:H7	O157	N	N	NA	Y	stx2a, stx2c	stx2a, stx2c	Y	Y	N	N	Unique type	M	8	≤17	N	N	BD	2000
EH0780	O026:H-	NON-O157	Y	Y	stx1a	N	NA	stx1a	Y	Y	N	N	NA	M	1	≤17	Y	UNK	UNK	2000
EH0782	OE43478/86:Hunk / O179	NON-O157	Y	N	NA	Y	stx2a	stx2a	N	Y	N	N	NA	M	77	>65	N	N	O	2000
EH0783	Ounk:Hunk	NON-O157	Y	Y	stx1c	Y	stx2b	stx1c, stx2b	N	N	N	N	NA	M	0	≤17	Y	N	D	2000
EH0792	O110:H-	NON-O157	Y	N	NA	Y	stx2b	stx2b	N	Y	N	N	NA	F	8	≤17	N	N	AP	2000
EH0796	O146:H-	NON-O157	Y	Y	stx1a	N	NA	stx1a	Y	Y	N	N	NA	M	72	>65	N	N	D	2000
EH0800	O146:H7	NON-O157	Y	Y	stx1c	Y	stx2b	stx1c, stx2b	N	Y	N	N	NA	M	0	≤17	Y	N	O	2000
EH0801	O146:Hunk	NON-O157	Y	N	NA	Y	stx2b	stx2b	N	N	N	N	NA	F	13	≤17	N	N	O	2000
EH0802	O026:H-	NON-O157	N	Y	stx1a	N	NA	stx1a	Y	Y	N	N	NA	F	1	≤17	Y	N	BD	2000
EH0803	O157:H-	O157	N	Y	stx1a	Y	stx2c	stx1a, stx2c	Y	Y	N	N	Unique type	F	82	>65	N	N	D	2000
EH0804	O157:H7	O157	N	N	NA	Y	stx2a	stx2a	Y	Y	N	N	Unique type	F	68	>65	N	N	BD	2000
EH0805	O157:H7	O157	N	N	NA	Y	stx2c	stx2c	Y	Y	N	N	type 16	F	1	≤17	Y	UNK	UNK	2000
EH0806	O128ab:Hunk	NON-O157	Y	Y	stx1c	Y	stx2b	stx1c, stx2b	N	N	N	N	NA	F	79	>65	N	N	AP	2000
EH0807	O026:Hunk	NON-O157	Y	Y	stx1a	N	NA	stx1a	Y	Y	N	N	NA	M	3	≤17	Y	N	D	2000
EH0808	Ounk:Hunk	NON-O157	Y	Y	stx1a	N	NA	stx1a	Y	Y	N	N	NA	F	79	>65	N	N	O	2000
EH0810	O145:H-	NON-O157	Y	Y	stx1a	N	NA	stx1a	Y	Y	N	N	NA	M	4	≤17	Y	N	AP	2000
EH0817	O172:H-	NON-O157	Y	Y	stx1a	N	NA	stx1a	Y	Y	N	N	NA	M	1	≤17	Y	N	O	2000
EH0818	O111ac:H-	NON-O157	Y	Y	stx1a	N	NA	stx1a	Y	Y	N	N	NA	M	6	≤17	Y	N	D	2000
EH0824	Orough:Hunk	NON-O157	N	Y	stx1a	N	NA	stx1a	N	N	N	N	NA	F	30	18-65	N	N	D	2000
EH0825	O152:H-	NON-O157	Y	Y	stx1a	N	NA	stx1a	Y	Y	N	N	NA	F	61	18-65	N	UNK	UNK	2000
EH0827	O076:H-	NON-O157	Y	Y	stx1c	Y	stx2b	stx1c, stx2b	N	Y	N	N	NA	F	5	≤17	Y	N	AP	2000
EH0829	O103:Hunk	NON-O157	Y	Y	stx1a	N	NA	stx1a	Y	Y	N	N	NA	F	41	18-65	N	N	BD	2000
EH0831	Orough:Hunk	NON-O157	Y	Y	stx1c	Y	stx2b	stx1c, stx2b	N	Y	N	N	NA	F	24	18-65	N	N	AP	2000
EH0838	O162:H-	NON-O157	Y	N	NA	Y	stx2b	stx2b	N	N	N	N	NA	M	24	18-65	N	N	AP	2001
EH0839	O178:H19	NON-O157	Y	N	NA	Y	stx2a	stx2a	N	Y	N	N	NA	M	76	>65	N	Y	HUS	2001
EH0841	Ounk:H-	NON-O157	Y	N	NA	Y	stx2a	stx2a	N	N	N	N	NA	F	0	≤17	Y	N	D	2001
EH0843	O103:H2	NON-O157	Y	Y	stx1a	N	NA	stx1a	Y	Y	N	N	NA	M	4	≤17	Y	N	D	2001
EH0852	Ounk:H18	NON-O157	Y	N	NA	Y	stx2a	stx2a	N	Y	N	N	NA	F	68	>65	N	N	O	2001
EH0853	O157:H-	O157	N	Y	stx1a	Y	stx2c	stx1a, stx2c	Y	Y	N	N	type 06	M	78	>65	N	N	BD	2001
EH0855	O103:H2	NON-O157	Y	Y	stx1a	N	NA	stx1a	Y	Y	N	N	NA	F	2	≤17	Y	N	D	2001
EH0859	Ounk:Hunk	NON-O157	N	Y	stx1a	N	NA	stx1a	N	N	N	N	NA	M	27	18-65	N	N	AP	2001
EH0863	O113:Hunk	NON-O157	Y	N	NA	Y	stx2b	stx2b	N	N	N	N	NA	F	1	≤17	Y	N	D	2001
EH0865	O026:Hunk	NON-O157	Y	Y	stx1a	N	NA	stx1a	Y	Y	N	N	NA	M	3	≤17	Y	UNK	UNK	2001
EH0874	Ounk:H-	NON-O157	Y	Y	stx1a	N	NA	stx1a	Y	Y	N	N	NA	F	5	≤17	Y	N	D	2001
EH0878	O157:H-	O157	N	Y	stx1a	Y	stx2c	stx1a, stx2c	Y	Y	N	N	type 07	M	1	≤17	Y	N	BD	2001
EH0880	Ounk:H-	NON-O157	Y	N	NA	Y	stx2b	stx2b	N	Y	N	N	NA	M	76	>65	N	N	D	2001
EH0889A	O026:Hunk	NON-O157	N	Y	stx1a	N	NA	stx1a	Y	Y	N	N	NA	M	76	>65	N	UNK	UNK	2001
EH0893	Orough:Hunk	NON-O157	Y	N	NA	Y	stx2b	stx2b	Y	N	N	N	NA	M	3	≤17	Y	N	D	2001
EH0902	O147:H-	NON-O157	Y	N	NA	Y	stx2c	stx2c	Y	Y	N	N	NA	F	1	≤17	Y	N	D	2001
EH0903	O157:H-	O157	N	Y	stx1a	Y	stx2c	stx1a, stx2c	Y	Y	N	N	type 07	M	1	≤17	Y	UNK	UNK	2001
EH0904	O111ac:H-	NON-O157	Y	Y	stx1a	N	NA	stx1a	Y	Y	N	N	NA	M	70	>65	N	N	BD	2001
EH0905	O157:H7	O157	N	N	NA	Y	stx2a	stx2a	Y	Y	N	N	Unique type	F	75	>65	N	N	BD	2001
EH0910	OX182:H-	NON-O157	Y	Y	stx1a	N	NA	stx1a	Y	Y	N	N	NA	M	71	>65	N	UNK	UNK	2001
EH0912	O157:H-	O157	N	N	NA	Y	stx2a	stx2a	Y	Y	N	N	Unique type	F	40	18-65	N	N	BD	2001
EH0920	O157:H7	O157	N	N	NA	Y	stx2a	stx2a	Y	Y	N	N	Unique type	F	7	≤17	N	UNK	UNK	2002
EH0924	O087:Hnt	NON-O157	Y	N	NA	Y	stx2b	stx2b	N	N	N	N	NA	F	11	≤17	N	N	O	2002
EH0925	Ounk:H28	NON-O157	Y	N	NA	Y	stx2a	stx2a	N	Y	N	N	NA	F	2	≤17	Y	N	O	2002
EH0926	O156:Hunk	NON-O157	Y	Y	stx1a	N	NA	stx1a	Y	Y	N	N	NA	M	1	≤17	Y	N	O	2002
EH0928	O146:Hunk	NON-O157	Y	N	NA	Y	stx2b	stx2b	N	Y	N	N	NA	M	1	≤17	Y	N	O	2002
EH0929	O146:Hunk	NON-O157	Y	Y	stx1c	Y	stx2b	stx1c, stx2b	N	Y	N	N	NA	M	1	≤17	Y	N	D	2002
EH0936	OX182:Hunk	NON-O157	Y	Y	stx1a	N	NA	stx1a	Y	Y	N	N	NA	F	2	≤17	Y	N	O	2002
EH0939	Ounk:Hunk	NON-O157	Y	N	NA	Y	stx2d	stx2d	Y	Y	N	N	NA	M	2	≤17	Y	N	D	2002
EH0943	O111ac:H-	NON-O157	Y	Y	stx1a	N	NA	stx1a	Y	Y	N	N	NA	M	0	≤17	Y	N	D	2002
EH0945	O026:Hunk	NON-O157	Y	Y	stx1a	N	NA	stx1a	Y	Y	N	N	NA	F	65	18-65	N	UNK	UNK	2002
EH0946	O026:Hunk	NON-O157	Y	Y	stx1a	N	NA	stx1a	Y	Y	N	N	NA	M	74	>65	N	UNK	UNK	2002
EH0997	O150:H-	NON-O157	Y	Y	stx1a	N	NA	stx1a	Y	Y	N	N	NA	F	62	18-65	N	N	AP	2002
EH1060	O157:H7	O157	N	N	NA	Y	stx2a, stx2c	stx2a, stx2c	Y	Y	N	N	Unique type	F	2	≤17	Y	Y	HUS	2002
EH1061	O157:H7	O157	N	N	NA	Y	stx2c	stx2c	Y	Y	N	N	type 16	F	4	≤17	Y	Y	HUS	2002
EH1062	Orough:Hunk	NON-O157	Y	Y	stx1a	N	NA	stx1a	Y	Y	N	N	NA	F	2	≤17	Y	N	D	2002
EH1063	O008:H14	NON-O157	N	N	NA	Y	stx2c	stx2c	N	N	N	N	NA	F	19	18-65	N	N	D	2002
EH1081	O084:H-	NON-O157	Y	Y	stx1a	N	NA	stx1a	Y	Y	N	N	NA	F	0	≤17	Y	N	D	2002
EH1196	OX182:H-	NON-O157	Y	Y	stx1a	N	NA	stx1a	Y	Y	N	N	NA	F	0	≤17	Y	N	D	2002
EH1197	O113:H21	NON-O157	Y	N	NA	Y	stx2a	stx2a	N	Y	N	N	NA	M	78	>65	N	N	O	2002
EH1200	O026:Hunk	NON-O157	Y	N	NA	Y	stx2a	stx2a	Y	Y	N	N	NA	F	1	≤17	Y	UNK	UNK	2002
EH1201	Ounk:Hunk	NON-O157	Y	N	NA	Y	stx2a, stx2c, stx2d	stx2a, stx2c,stx2d	N	N	N	N	NA	M	1	≤17	Y	N	D	2002
EH1203	O146:Hunk	NON-O157	Y	Y	stx1c	Y	stx2b	stx1c, stx2b	N	Y	N	N	NA	M	0	≤17	Y	N	D	2002
EH1204	O157:H-	O157	N	Y	stx1a	Y	stx2c	stx1a, stx2c	Y	Y	N	N	type 09	M	6	≤17	Y	UNK	UNK	2002
EH1211	O026:Hunk	NON-O157	Y	Y	stx1a	N	NA	stx1a	Y	Y	N	N	NA	M	0	≤17	Y	N	D	2003
EH1220	O103:Hunk	NON-O157	Y	Y	stx1a	N	NA	stx1a	Y	Y	N	N	NA	M	1	≤17	Y	N	D	2003
EH1222	O103:Hunk	NON-O157	Y	Y	stx1a	N	NA	stx1a	Y	Y	N	N	NA	F	74	>65	N	N	AP	2003
EH1223	O026:Hunk	NON-O157	Y	Y	stx1a	N	NA	stx1a	Y	N	N	N	NA	F	2	≤17	Y	N	BD	2003
EH1224	O111:Hunk	NON-O157	Y	Y	stx1a	N	NA	stx1a	Y	Y	N	N	NA	F	0	≤17	Y	UNK	UNK	2003
EH1226	O026:Hunk	NON-O157	Y	Y	stx1a	N	NA	stx1a	Y	Y	N	N	NA	F	69	>65	N	UNK	UNK	2003
EH1227	O026:Hunk	NON-O157	Y	Y	stx1a	N	NA	stx1a	Y	Y	N	N	NA	F	4	≤17	Y	N	AP	2003
EH1228	O156:H12	NON-O157	Y	Y	stx1a	N	NA	stx1a	Y	Y	N	N	NA	F	60	18-65	N	UNK	UNK	2003
EH1233	O103:Hunk	NON-O157	Y	Y	stx1a	N	NA	stx1a	Y	Y	N	N	NA	M	18-19	18-65	N	N	D	2003
EH1241	O157:H-	O157	Y	N	NA	Y	stx2c	stx2c	Y	Y	N	N	UNTYPABLE	M	1	≤17	Y	Y	HUS	2003
EH1242	O055:H19	NON-O157	Y	Y	stx1a	N	NA	stx1a	N	N	N	N	NA	M	81	>65	N	UNK	UNK	2003
EH1243	O103:Hunk	NON-O157	Y	Y	stx1a	N	NA	stx1a	Y	Y	N	N	NA	M	1	≤17	Y	N	O	2003
EH1244	O157:H-	O157	N	Y	stx1a	Y	stx2a, stx2c	stx1a, stx2a, stx2c	Y	Y	N	N	type 05	M	29	18-65	N	N	D	2003
EH1246	O026:H-	NON-O157	Y	Y	stx1a	N	NA	stx1a	Y	Y	N	N	NA	F	0	≤17	Y	UNK	UNK	2003
EH1250	O026:Hunk	NON-O157	Y	Y	stx1a	N	NA	stx1a	Y	Y	N	N	NA	F	16	≤17	N	N	D	2003
EH1254	O103:Hunk	NON-O157	Y	Y	stx1a	N	NA	stx1a	Y	Y	N	N	NA	F	17	≤17	N	N	AP	2003
EH1256	O111:Hunk	NON-O157	Y	Y	stx1a	N	NA	stx1a	Y	Y	N	N	NA	F	2	≤17	Y	N	D	2003
EH1260	O118:H25	NON-O157	N	Y	stx1a	N	NA	stx1a	Y	Y	N	N	NA	M	1	≤17	Y	UNK	UNK	2003
EH1265	O003:H-	NON-O157	Y	N	NA	Y	stx2b	stx2b	N	Y	N	N	NA	M	41	18-65	N	N	AP	2003
EH1269	O026:Hunk	NON-O157	Y	Y	stx1a	N	NA	stx1a	Y	Y	N	N	NA	M	2	≤17	Y	UNK	UNK	2003
EH1273	O026:H-	NON-O157	Y	Y	stx1a	N	NA	stx1a	Y	N	N	N	NA	F	35	18-65	N	N	AP	2003
EH1280	O157:H7	O157	N	N	NA	Y	stx2c	stx2c	Y	Y	N	N	Unique type	M	98	>65	N	UNK	UNK	2003
EH1282	OX182:H25	NON-O157	Y	Y	stx1a	N	NA	stx1a	Y	Y	N	N	NA	F	2	≤17	Y	N	D	2004
EH1283	O157:H7	O157	N	N	NA	Y	stx2a, stx2c	stx2a, stx2c	Y	Y	N	N	Unique type	M	2	≤17	Y	Y	HUS	2004
EH1286	O006:H10	NON-O157	Y	Y	stx1c	N	NA	stx1c	N	N	N	N	NA	M	1	≤17	Y	N	D	2004
EH1287	O117:K1:H7	NON-O157	N	Y	stx1a	N	NA	stx1a	N	N	N	N	NA	F	44	18-65	N	N	D	2004
EH1296	O128ab:H-	NON-O157	Y	N	NA	Y	stx2b	stx2b	N	Y	N	N	NA	M	3	≤17	Y	N	D	2004
EH1298	O015:Hunk	NON-O157	Y	Y	stx1c	Y	stx2b	stx1c, stx2b	N	N	N	N	NA	M	0	≤17	Y	N	D	2004
EH1306	O157:H-	O157	N	Y	stx1a	Y	stx2c	stx1a, stx2c	Y	Y	N	N	Unique type	F	73	>65	N	N	BD	2004
EH1314	O026:Hunk	NON-O157	Y	Y	stx1a	N	NA	stx1a	Y	N	N	N	NA	M	0	≤17	Y	N	D	2004
EH1315	O026:Hunk	NON-O157	Y	Y	stx1a	N	NA	stx1a	Y	Y	N	N	NA	F	1	≤17	Y	UNK	UNK	2004
EH1317	O026:Hunk	NON-O157	Y	Y	stx1a	N	NA	stx1a	Y	N	N	N	NA	F	2	≤17	Y	UNK	UNK	2004
EH1320	O146:H21	NON-O157	Y	N	NA	Y	stx2d	stx2d	N	N	N	N	NA	F	80	>65	N	N	D	2004
EH1326	O003:H-	NON-O157	Y	N	NA	Y	stx2b	stx2b	N	Y	N	N	NA	M	61	18-65	N	UNK	UNK	2004
EH1334	O145:H-	NON-O157	Y	Y	stx1a	N	NA	stx1a	Y	Y	N	N	NA	M	47	18-65	N	UNK	UNK	2004
EH1341	O026:Hunk	NON-O157	Y	Y	stx1a	N	NA	stx1a	Y	Y	N	N	NA	F	90	>65	N	UNK	UNK	2004
EH1349	O157:H7	O157	N	N	NA	Y	stx2a, stx2c	stx2a, stx2c	Y	Y	N	N	type 11	M	8	≤17	N	N	BD	2004
EH1352	O111:H-	NON-O157	Y	Y	stx1a	Y	stx2a	stx1a, stx2a	Y	Y	N	N	NA	M	61	18-65	N	N	D	2004
EH1355	O103:Hunk	NON-O157	Y	Y	stx1a	N	NA	stx1a	Y	Y	N	N	NA	F	59	18-65	N	N	D	2005
EH1357	O026:Hunk	NON-O157	N	Y	stx1a	N	NA	stx1a	Y	Y	N	N	NA	F	2	≤17	Y	N	D	2005
EH1360	O146:H21	NON-O157	Y	Y	stx1c	Y	stx2b	stx1c, stx2b	N	Y	N	N	NA	F	66	>65	N	N	D	2005
EH1361	O166:H-	NON-O157	Y	Y	stx1c	Y	stx2b	stx1c, stx2b	N	Y	N	N	NA	F	39	18-65	N	UNK	UNK	2005
EH1362	O103:Hunk	NON-O157	Y	Y	stx1a	N	NA	stx1a	Y	Y	N	N	NA	M	4	≤17	Y	N	D	2005
EH1366	O128ab:H-	NON-O157	Y	Y	stx1c	Y	stx2b	stx1c, stx2b	N	Y	N	N	NA	F	0	≤17	Y	N	AP	2005
EH1368	Orough:H-	NON-O157	Y	N	NA	Y	stx2b	stx2b	N	N	N	N	NA	F	81	>65	N	N	BD	2005
EH1369	O103:Hunk	NON-O157	Y	Y	stx1a	N	NA	stx1a	Y	Y	N	N	NA	M	7	≤17	N	N	D	2005
EH1371	O153:H19	NON-O157	Y	Y	stx1a	N	NA	stx1a	Y	Y	N	N	NA	M	68	>65	N	UNK	UNK	2005
EH1377	O091:H-	NON-O157	Y	Y	stx1a	Y	stx2b	stx1a, stx2b	N	N	N	N	NA	F	51	18-65	N	UNK	UNK	2005
EH1380	O026:Hunk	NON-O157	Y	Y	stx1a	N	NA	stx1a	Y	Y	N	N	NA	F	3	≤17	Y	N	D	2005
EH1382	O157:H7	O157	N	N	NA	Y	stx2a	stx2a	Y	Y	N	N	Unique type	F	68	>65	N	Y	HUS	2005
EH1383	O111:H-	NON-O157	Y	Y	stx1a	N	NA	stx1a	Y	Y	N	N	NA	F	1	≤17	Y	N	D	2005
EH1389	O181:H40	NON-O157	Y	Y	stx1a	N	NA	stx1a	N	N	N	N	NA	F	57	18-65	N	N	D	2005
EH1396	O157:H-	O157	N	Y	stx1a	Y	stx2c	stx1a, stx2c	Y	Y	N	N	Unique type	F	5	≤17	Y	N	BD	2005
EH1398	O157:H7	O157	N	N	NA	Y	stx2a	stx2a	Y	Y	N	N	Unique type	M	2	≤17	Y	N	BD	2005
EH1407	O038:H26	NON-O157	Y	Y	stx1c	Y	stx2b	stx1c, stx2b	N	Y	N	N	NA	F	5	≤17	Y	N	D	2005
EH1408	O146:H21	NON-O157	Y	Y	stx1c	N	NA	stx1c	N	Y	N	N	NA	F	47	18-65	N	N	D	2005
EH1412	O157:H7	O157	N	N	NA	Y	stx2a, stx2c	stx2a, stx2c	Y	Y	N	N	type 11	M	1	≤17	Y	Y	HUS	2005
EH1413	O145:H-	NON-O157	Y	Y	stx1a	Y	stx2a	stx1a, stx2a	Y	Y	N	N	NA	F	1	≤17	Y	UNK	UNK	2005
EH1419	OX182:H25	NON-O157	Y	Y	stx1a	N	NA	stx1a	Y	Y	N	N	NA	M	3	≤17	Y	N	AP	2005
EH1426	O113:H4	NON-O157	Y	Y	stx1c	Y	stx2b	stx1c, stx2b	N	Y	N	N	NA	F	4	≤17	Y	N	AP	2005
EH1429	O157:H7	O157	N	N	NA	Y	stx2a	stx2a	Y	Y	N	N	type 14	F	94	>65	N	N	D	2005
EH1431	O079:H14	NON-O157	Y	Y	stx1c	N	NA	stx1c	N	N	N	N	NA	F	1	≤17	Y	N	D	2006
EH1433	O008:H14	NON-O157	N	N	NA	Y	stx2d	stx2d	N	N	N	N	NA	M	68	>65	N	UNK	UNK	2006
EH1441	O091:H-	NON-O157	Y	Y	stx1a	Y	stx2b	stx1a, stx2b	N	Y	N	N	NA	F	4	≤17	Y	N	AP	2006
EH1443	O127:H40	NON-O157	Y	Y	stx1a	N	NA	stx1a	Y	N	N	N	NA	F	1	≤17	Y	N	D	2006
EH1444	O157:H7	O157	N	N	NA	Y	stx2c	stx2c	Y	Y	N	N	Unique type	F	14	≤17	N	N	D	2006
EH1447	O146:H21	NON-O157	Y	Y	stx1c	Y	stx2b	stx1c, stx2b	N	Y	N	N	NA	M	0	≤17	Y	N	BD	2006
EH1448	O026:Hunk	NON-O157	Y	Y	stx1a	N	NA	stx1a	Y	N	N	N	NA	M	1	≤17	Y	N	D	2006
EH1453	O038:H26	NON-O157	Y	Y	stx1c	Y	stx2b	stx1c, stx2b	N	Y	N	N	NA	M	80	>65	N	N	O	2006
EH1455	O111:H8	NON-O157	Y	Y	stx1a	N	NA	stx1a	Y	Y	N	N	NA	M	4	≤17	Y	N	AP	2006
EH1456	O084:H28	NON-O157	Y	Y	stx1a	N	NA	stx1a	Y	Y	N	N	NA	M	76	>65	N	N	D	2006
EH1457	O026:Hunk	NON-O157	Y	Y	stx1a	N	NA	stx1a	Y	Y	N	N	NA	M	1	≤17	Y	N	D	2006
EH1458	O026:H-	NON-O157	Y	Y	stx1a	N	NA	stx1a	Y	Y	N	N	NA	M	0	≤17	Y	N	D	2006
EH1459	O026:Hunk	NON-O157	Y	Y	stx1a	N	NA	stx1a	Y	Y	N	N	NA	M	1	≤17	Y	N	D	2006
EH1472	O157:H7	O157	N	N	NA	Y	stx2c	stx2c	Y	Y	N	N	type 12	F	80	>65	N	UNK	UNK	2006
EH1476	O026:H11	NON-O157	Y	Y	stx1a	N	NA	stx1a	Y	Y	N	N	NA	F	0	≤17	Y	N	D	2006
EH1486	O111:H-	NON-O157	Y	Y	stx1a	Y	stx2a	stx1a, stx2a	Y	Y	N	N	NA	M	0	≤17	Y	N	D	2006
EH1489	O128ab:H2	NON-O157	Y	Y	stx1c	Y	stx2b	stx1c, stx2b	N	N	N	N	NA	F	3	≤17	Y	N	D	2006
EH1492	O145:H-	NON-O157	Y	Y	stx1a	N	NA	stx1a	Y	Y	N	N	NA	M	0	≤17	Y	N	D	2006
EH1496	O156:H25	NON-O157	Y	Y	stx1a	N	NA	stx1a	Y	Y	N	N	NA	M	69	>65	N	N	D	2006
EH1498	O174:H21	NON-O157	Y	N	NA	Y	stx2b, stx2d	stx2b, stx2d	N	N	N	N	NA	F	7	≤17	N	N	AP	2007
EH1499	OX182:H25	NON-O157	Y	Y	stx1a	N	NA	stx1a	Y	Y	N	N	NA	M	1	≤17	Y	N	D	2007
EH1501	O091:H-	NON-O157	Y	Y	stx1a	Y	stx2b	stx1a, stx2b	N	N	N	N	NA	F	6	≤17	Y	UNK	UNK	2007
EH1502	O026:H-	NON-O157	Y	Y	stx1a	N	NA	stx1a	Y	Y	N	N	NA	F	89	>65	N	N	BD	2007
EH1504	O026:H-	NON-O157	Y	N	NA	Y	stx2a	stx2a	Y	Y	N	N	NA	M	1	≤17	Y	N	O	2007
EH1506	OX182:H25	NON-O157	Y	Y	stx1a	N	NA	stx1a	Y	Y	N	N	NA	M	3	≤17	Y	N	D	2007
EH1507	O103:Hunk	NON-O157	Y	Y	stx1a	N	NA	stx1a	Y	Y	N	N	NA	M	0	≤17	Y	N	O	2007
EH1508	O157:H7	O157	N	N	NA	Y	stx2c	stx2c	Y	Y	N	N	Unique type	F	2	≤17	Y	N	O	2007
EH1510	O103:Hunk	NON-O157	Y	Y	stx1a	N	NA	stx1a	Y	Y	N	N	NA	M	86	>65	N	N	O	2007
EH1511	OX182:H25	NON-O157	Y	Y	stx1a	N	NA	stx1a	Y	Y	N	N	NA	M	42	18-65	N	N	D	2007
EH1512	O146:H21	NON-O157	Y	Y	stx1c	Y	stx2b	stx1c, stx2b	N	Y	N	N	NA	F	7	≤17	N	N	O	2007
EH1516	O113:H21	NON-O157	Y	N	NA	Y	stx2a	stx2a	N	Y	N	N	NA	F	24	18-65	N	N	D	2007
EH1527	O026:H-	NON-O157	N	Y	stx1a	N	NA	stx1a	Y	Y	N	N	NA	F	10	≤17	N	N	O	2007
EH1528	O026:Hunk	NON-O157	Y	Y	stx1a	N	NA	stx1a	Y	Y	N	N	NA	F	0	≤17	Y	N	O	2007
EH1535	O165:H25	NON-O157	N	N	NA	Y	stx2a	stx2a	Y	Y	N	N	NA	F	4	≤17	Y	UNK	UNK	2007
EH1618	O157:H7	O157	N	N	NA	Y	stx2c	stx2c	Y	Y	N	N	type 13	M	17	≤17	N	N	D	2007
EH1624	O055:H12	NON-O157	Y	Y	stx1a	N	NA	stx1a	N	N	N	N	NA	F	2	≤17	Y	N	O	2007
EH1630	O146:H28	NON-O157	Y	N	NA	Y	stx2b	stx2b	N	Y	N	N	NA	F	68	>65	N	N	D	2007
EH1633	O113:H-	NON-O157	Y	N	NA	Y	stx2d	stx2d	N	N	N	N	NA	F	44	18-65	N	N	O	2008
EH1636	O177:H11	NON-O157	Y	Y	stx1a	N	NA	stx1a	Y	Y	N	N	NA	F	0	≤17	Y	N	BD	2008
EH1639	O111:H-	NON-O157	Y	Y	stx1a	Y	stx2a	stx1a, stx2a	Y	Y	N	N	NA	M	40	18-65	N	N	D	2008
EH1648	O005:H-	NON-O157	Y	Y	stx1c	N	NA	stx1c	N	Y	N	N	NA	M	0	≤17	Y	N	O	2008
EH1651	O104:H2	NON-O157	Y	N	NA	Y	stx2b	stx2b	N	N	N	N	NA	M	33	18-65	N	N	O	2008
EH1655	O063:H6	NON-O157	N	N	NA	Y	stx2f	stx2f	Y	N	N	N	NA	M	11	≤17	N	N	D	2008
EH1659	O026:H11	NON-O157	Y	Y	stx1a	N	NA	stx1a	Y	Y	N	N	NA	F	2	≤17	Y	N	D	2008
EH1661	O115:H-	NON-O157	Y	Y	stx1a	N	NA	stx1a	Y	Y	N	N	NA	M	40	18-65	N	N	D	2008
EH1664	O026:Hunk	NON-O157	Y	Y	stx1a	N	NA	stx1a	Y	6	N	N	NA	F	1	≤17	Y	N	D	2008
EH1666	O128ac:H-	NON-O157	Y	N	NA	Y	stx2f	stx2f	Y	N	N	N	NA	M	1	≤17	Y	N	D	2008
EH1667	O045:H-	NON-O157	Y	N	NA	Y	stx2f	stx2f	Y	N	N	N	NA	M	1	≤17	Y	N	D	2008
EH1669	O157:H7	O157	N	Y	stx1a	Y	stx2a	stx1a, stx2a	Y	Y	N	N	Unique type	F	3	≤17	Y	N	BD	2008
EH1676	O079:H14	NON-O157	Y	Y	stx1c	N	NA	stx1c	N	N	N	N	NA	F	32	18-65	N	N	D	2008
EH1682	O157:H7	O157	N	N	NA	Y	stx2a	stx2a	Y	Y	N	N	Unique type	M	1	≤17	Y	N	D	2008
EH1684	Orough:H10	NON-O157	Y	Y	stx1a	N	NA	stx1a	N	N	N	N	NA	F	94	>65	N	UNK	UNK	2008
EH1685	O157:H7	O157	N	N	NA	Y	stx2a, stx2c	stx2a, stx2c	Y	Y	N	N	type 17	F	16	≤17	N	N	BD	2008
EH1688	O111:H-	NON-O157	Y	Y	stx1a	N	NA	stx1a	Y	Y	N	N	NA	F	58	18-65	N	N	D	2008
EH1699	O091:H14	NON-O157	Y	Y	stx1a	N	NA	stx1a	N	Y	N	N	NA	F	70	>65	N	N	O	2008
EH1702	O078:H-	NON-O157	Y	Y	stx1c	N	NA	stx1c	N	Y	N	N	NA	F	1	≤17	Y	N	D	2008
EH1714	Ounk:H14	NON-O157	Y	N	NA	Y	stx2f	stx2f	Y	N	N	N	NA	M	2	≤17	Y	N	D	2008
EH1717	O103:H2	NON-O157	Y	Y	stx1a	N	NA	stx1a	Y	Y	N	N	NA	M	82	>65	N	N	D	2008
EH1718	O153:H-	NON-O157	Y	N	NA	Y	stx2f	stx2f	Y	N	N	N	NA	M	38	18-65	N	N	D	2008
EH1722	O020:H4	NON-O157	Y	Y	stx1c	N	NA	stx1c	N	Y	N	N	NA	F	0	≤17	Y	N	D	2008
EH1723	O157:H7	O157	N	N	NA	Y	stx2c	stx2c	Y	Y	N	N	Unique type	F	6	≤17	Y	N	D	2008
EH1748	O026:H11	NON-O157	Y	Y	stx1a	N	NA	stx1a	Y	Y	N	N	NA	M	4	≤17	Y	N	D	2008
EH1749	O111:H8	NON-O157	Y	Y	stx1a	N	NA	stx1a	Y	Y	N	N	NA	F	1	≤17	Y	N	D	2008
EH1751	O117:K1:H7	NON-O157	N	Y	stx1a	N	NA	stx1a	N	N	N	N	NA	F	4	≤17	Y	N	AP	2008
EH1752	O080:H-	NON-O157	Y	N	NA	Y	stx2d	stx2d	Y	Y	N	N	NA	F	1	≤17	Y	N	D	2008
EH1757	O128ab:H-	NON-O157	Y	Y	stx1c	Y	stx2b	stx1c, stx2b	N	Y	N	N	NA	M	0	≤17	Y	N	D	2008
EH1758	O176:H-	NON-O157	N	Y	stx1c	N	NA	stx1c	N	Y	N	N	NA	M	0	≤17	Y	N	D	2008
EH1759	O146:H21	NON-O157	Y	Y	stx1c	Y	stx2b	stx1c, stx2b	N	Y	N	N	NA	F	65	18-65	N	N	D	2008
EH1760	O111:H8	NON-O157	Y	Y	stx1a	N	NA	stx1a	Y	Y	N	N	NA	M	7	≤17	N	N	AP	2008
EH1765	O171:H29	NON-O157	Y	N	NA	Y	stx2d	stx2d	N	N	N	N	NA	F	9	≤17	N	N	AP	2008
EH1766	O118:H16	NON-O157	Y	Y	stx1a	N	NA	stx1a	Y	Y	N	N	NA	M	87	>65	N	N	BD	2009
EH1771	O091:H-	NON-O157	Y	N	NA	Y	stx2b	stx2b	N	Y	N	N	NA	F	31	18-65	N	N	AP	2009
EH1811	O111:H8	NON-O157	Y	Y	stx1a	Y	stx2a	stx1a, stx2a	Y	Y	N	N	NA	F	48	18-65	N	Y	HUS	2009
EH1813	O005:H-	NON-O157	Y	Y	stx1a	N	NA	stx1a	Y	Y	N	N	NA	M	61	18-65	N	N	D	2009
EH1823	O026:H11	NON-O157	Y	Y	stx1a	N	NA	stx1a	Y	Y	N	N	NA	F	40	18-65	N	N	D	2009
EH1829	O157:H-	O157	N	Y	stx1a	Y	stx2c	stx1a, stx2c	Y	Y	N	N	Unique type	F	0	≤17	Y	N	D	2009
EH1836	O063:H6	NON-O157	N	N	NA	Y	stx2f	stx2f	Y	N	N	N	NA	M	4	≤17	Y	N	D	2009
EH1838	O024:H10	NON-O157	Y	Y	stx1c	N	NA	stx1c	N	N	N	N	NA	M	2	≤17	Y	N	AP	2009
EH1839	O026:H11	NON-O157	Y	Y	stx1a	N	NA	stx1a	Y	Y	N	N	NA	F	85	>65	N	N	AP	2009
EH1840	OX183:H18	NON-O157	Y	Y	stx1a	N	NA	stx1a	N	Y	N	N	NA	F	5	≤17	Y	N	AP	2009
EH1851	O020:H45	NON-O157	N	N	NA	Y	stx2b	stx2b	N	N	N	N	NA	F	88	>65	N	N	D	2009
EH1859	O166:H28	NON-O157	Y	Y	stx1c	N	NA	stx1c	N	Y	N	N	NA	M	0	≤17	Y	N	D	2009
EH1870	O026:H11	NON-O157	N	Y	stx1a	N	NA	stx1a	Y	Y	N	N	NA	M	5	≤17	Y	N	AP	2009
EH1873	O113:H2	NON-O157	Y	N	NA	Y	stx2f	stx2f	N	N	N	N	NA	M	57	18-65	N	N	AP	2009
EH1885	O146:H21	NON-O157	Y	Y	stx1c	N	NA	stx1c	N	Y	N	N	NA	F	1	≤17	Y	N	BD	2009
EH1886	O091:H-	NON-O157	Y	Y	stx1a	Y	stx2b	stx1a, stx2b	N	Y	N	N	NA	M	42	18-65	N	N	BD	2009
EH1889	O157:H7	O157	N	N	NA	Y	stx2c	stx2c	Y	Y	N	N	Unique type	M	2	≤17	Y	N	D	2009
EH1893	O015:H27	NON-O157	Y	Y	stx1c	Y	stx2b	stx1c, stx2b	N	N	N	N	NA	M	2	≤17	Y	N	O	2009
EH1896	O146:H21	NON-O157	Y	N	NA	Y	stx2a, stx2b	stx2a, stx2b	N	Y	N	N	NA	F	16	≤17	N	N	D	2009
EH1898	O146:H21	NON-O157	Y	Y	stx1c	Y	stx2b	stx1c, stx2b	N	Y	N	N	NA	M	0	≤17	Y	N	D	2009
EH1905	O157:H-	O157	N	Y	stx1a	Y	stx2c	stx1a, stx2c	Y	Y	N	N	type 10	F	2	≤17	Y	N	BD	2010
EH1906	O026:H11	NON-O157	Y	Y	stx1a	N	NA	stx1a	Y	Y	N	N	NA	F	59	18-65	N	N	D	2010
EH1907	Orough:H4	NON-O157	Y	Y	stx1c	N	NA	stx1c	N	Y	N	N	NA	F	10	≤17	N	N	AP	2010
EH1908	O113:H4	NON-O157	Y	N	NA	Y	stx2d	stx2d	N	N	N	N	NA	M	9	≤17	N	N	AP	2010
EH1911	Orough:H-	NON-O157	Y	Y	stx1a	N	NA	stx1a	Y	Y	N	N	NA	M	1	≤17	Y	N	D	2010
EH1927	Orough:H19	NON-O157	Y	N	NA	Y	stx2e	stx2e	N	N	N	N	NA	F	79	>65	N	N	D	2010
EH1928	O063:H6	NON-O157	Y	N	NA	Y	stx2f	stx2f	Y	N	N	N	NA	M	3	≤17	Y	N	D	2010
EH1930	O098:H-	NON-O157	Y	Y	stx1a	N	NA	stx1a	Y	Y	N	N	NA	F	0	≤17	Y	N	D	2010
EH1931	O026:H11	NON-O157	Y	Y	stx1a	N	NA	stx1a	Y	Y	N	N	NA	F	54	18-65	N	N	D	2010
EH1952	O103:H2	NON-O157	Y	Y	stx1a	N	NA	stx1a	Y	Y	N	N	NA	M	3	≤17	Y	N	D	2010
EH1960	O157:H7	O157	N	N	NA	Y	stx2a	stx2a	Y	Y	N	N	type 14	M	3	≤17	Y	Y	HUS	2010
EH1971	O063:H6	NON-O157	N	N	NA	Y	stx2f	stx2f	Y	N	N	N	NA	M	1	≤17	Y	N	D	2010
EH1972	Ounk:H14	NON-O157	Y	N	NA	Y	stx2f	stx2f	Y	N	N	N	NA	F	1	≤17	Y	N	O	2010
EH1980	O084:H28	NON-O157	N	Y	stx1a	N	NA	stx1a	Y	Y	N	N	NA	M	77	>65	N	N	D	2010
EH1981	O063:H6	NON-O157	N	N	NA	Y	stx2f	stx2f	Y	N	N	N	NA	F	1	≤17	Y	N	O	2010
EH1984	O063:H6	NON-O157	N	N	NA	Y	stx2f	stx2f	Y	N	N	N	NA	F	0	≤17	Y	N	D	2010
EH1988	O145:Hunt	NON-O157	Y	N	NA	Y	stx2a	stx2a	Y	Y	N	N	NA	F	2	≤17	Y	UNK	UNK	2010
EH1990	O111:H-	NON-O157	Y	Y	stx1a	N	NA	stx1a	Y	Y	N	N	NA	M	0	≤17	Y	N	BD	2010
EH2007	Orough:H29	NON-O157	Y	N	NA	Y	stx2d	stx2d	N	N	N	N	NA	F	47	18-65	N	N	D	2011
EH2011	O145:Hunk	NON-O157	Y	N	NA	Y	stx2a	stx2a	Y	Y	N	N	NA	F	72	>65	N	N	BD	2011
EH2013	O055:H12	NON-O157	Y	Y	stx1a	N	NA	stx1a	N	N	N	N	NA	M	2	≤17	Y	N	O	2011
EH2014	O103:Hunk	NON-O157	Y	Y	stx1a	N	NA	stx1a	Y	Y	N	N	NA	M	9	≤17	N	N	BD	2011
EH2015	O146:H28	NON-O157	Y	N	NA	Y	stx2b	stx2b	N	N	N	N	NA	F	38	18-65	N	UNK	UNK	2011
EH2025	O113:H-	NON-O157	Y	N	NA	Y	stx2d	stx2d	N	N	N	N	NA	M	54	18-65	N	N	D	2011
EH2028	O157:H7	O157	N	N	NA	Y	stx2a	stx2a	Y	Y	N	N	type 15	F	13	≤17	N	N	BD	2011
EH2038	OX182:H25	NON-O157	Y	Y	stx1a	N	NA	stx1a	Y	Y	N	N	NA	F	1	≤17	Y	N	O	2011
EH2063	O008:H9	NON-O157	Y	N	NA	Y	stx2e	stx2e	N	N	N	N	NA	F	4	≤17	Y	N	BD	2011
EH2065	O113:H21	NON-O157	Y	N	NA	Y	stx2d	stx2d	N	N	N	N	NA	M	68	>65	N	N	D	2011
EH2066	O128ab:H-	NON-O157	Y	N	NA	Y	stx2f	stx2f	Y	N	N	N	NA	F	3	≤17	Y	UNK	UNK	2011
EH2074	O076:H19	NON-O157	Y	Y	stx1c	N	NA	stx1c	N	Y	N	N	NA	M	4	≤17	Y	N	O	2011
EH2090	O157:H7	O157	N	Y	stx1a	Y	stx2c	stx1a, stx2c	Y	Y	N	N	type 10	M	7	≤17	N	N	BD	2011
EH2093	O146:H21	NON-O157	Y	Y	stx1c	Y	stx2b	stx1c, stx2b	N	Y	N	N	NA	F	42	18-65	N	N	O	2011
EH2100	O103:Hunk	NON-O157	Y	Y	stx1a	N	NA	stx1a	Y	Y	N	N	NA	F	58	18-65	N	N	D	2011
EH2101	O146:H21	NON-O157	Y	Y	stx1c	N	NA	stx1c	N	Y	N	N	NA	M	8	≤17	N	N	O	2011
EH2103	O146:H21	NON-O157	Y	Y	stx1c	Y	stx2b	stx1c, stx2b	N	Y	N	N	NA	F	7	≤17	N	N	O	2011
EH2104	O146:H28	NON-O157	Y	N	NA	Y	stx2b	stx2b	N	N	N	N	NA	M	53	18-65	N	N	D	2011
EH2108	O103:Hunk	NON-O157	Y	Y	stx1a	N	NA	stx1a	Y	Y	N	N	NA	F	11	≤17	N	N	D	2011
EH2109	O006:H10	NON-O157	Y	Y	stx1c	N	NA	stx1c	N	N	N	N	NA	F	1	≤17	Y	N	O	2011
EH2112	O079:H14	NON-O157	Y	Y	stx1c	N	NA	stx1c	N	N	N	N	NA	M	1	≤17	Y	N	D	2011
EH2115	O026:Hunk	NON-O157	Y	Y	stx1a	N	NA	stx1a	Y	Y	N	N	NA	M	1	≤17	Y	N	D	2011
EH2117	O063:H6	NON-O157	N	N	NA	Y	stx2f	stx2f	Y	N	N	N	NA	M	4	≤17	Y	N	D	2011
EH2118	(O014):H-	NON-O157	Y	N	NA	Y	stx2a	stx2a	N	Y	N	N	NA	M	3	≤17	Y	N	O	2011
EH2119	O113:H4	NON-O157	Y	Y	stx1c	Y	stx2b	stx1c, stx2b	N	Y	N	N	NA	F	7	≤17	N	N	O	2012
EH2121	O103:Hunk	NON-O157	Y	Y	stx1a	N	NA	stx1a	Y	Y	N	N	NA	M	2	≤17	Y	N	D	2012
EH2122	O055:H12	NON-O157	Y	Y	stx1a	N	NA	stx1a	N	N	N	N	NA	M	64	18-65	N	N	D	2012
EH2123	O063:H6	NON-O157	N	N	NA	Y	stx2f	stx2f	Y	N	N	N	NA	F	87	>65	N	Y	HUS, D	2012
EH2129	O186:H10	NON-O157	Y	Y	stx1c	Y	stx2b	stx1c, stx2b	N	Y	N	N	NA	F	15	≤17	N	N	O	2012
EH2136	O117:H7	NON-O157	N	Y	stx1a	N	NA	stx1a	N	N	N	N	NA	F	5	≤17	Y	N	O	2012
EH2138	O093:H26	NON-O157	Y	Y	stx1a	Y	stx2a, stx2c	stx1a, stx2a, stx2c	N	N	N	N	NA	F	23	18-65	N	N	D	2012
EH2142	O157:H7	O157	N	N	NA	Y	stx2a	stx2a	Y	Y	N	N	type 15	M	53	18-65	N	N	BD	2012
EH2143	O091:H-	NON-O157	Y	Y	stx1a	Y	stx2b	stx1a, stx2b	N	N	N	N	NA	M	35	18-65	N	UNK	UNK	2012
EH2149	O026:Hunk	NON-O157	Y	N	NA	Y	stx2a	stx2a	Y	Y	N	N	NA	F	0	≤17	Y	Y	HUS, D	2012
EH2156	O128abc:H-	NON-O157	Y	Y	stx1c	Y	stx2b	stx1c, stx2b	N	Y	N	N	NA	M	36	18-65	N	N	UNK	2012
EH2160	O182:H25	NON-O157	Y	Y	stx1a	N	NA	stx1a	Y	Y	N	N	NA	F	6	≤17	Y	N	O	2012
EH2190	O146:H21	NON-O157	N	Y	stx1c	N	NA	stx1c	N	Y	N	N	NA	F	6	≤17	Y	N	O	2012
EH2208	O026:H-	NON-O157	Y	Y	stx1a	N	NA	stx1a	Y	Y	N	N	NA	M	8	≤17	N	N	D	2012
EH2210	O146:H21	NON-O157	Y	Y	stx1c	Y	stx2b	stx1c, stx2b	N	Y	N	N	NA	F	10	≤17	N	N	O	2012
EH2211	O104:H4	NON-O157	Y	N	NA	Y	stx2a	stx2a	N	N	Y	Y	NA	F	42	18-65	N	N	BD	2012
EH2222	O148:H8	NON-O157	Y	N	NA	Y	stx2c	stx2c	Y	Y	N	N	NA	M	12	≤17	N	Y	HUS, D	2012
EH2223	O146:H21	NON-O157	Y	Y	stx1c	Y	stx2b, stx2d	stx1c, stx2b, stx2d	N	Y	N	N	NA	M	12	≤17	N	N	O	2012
EH2225	O145:Hunk	NON-O157	N	N	NA	Y	stx2f	stx2f	Y	N	N	N	NA	M	77	>65	N	N	O	2012
EH2231	O113:H21	NON-O157	Y	N	NA	Y	stx2a	stx2a	N	Y	N	N	NA	M	53	18-65	N	N	D	2012
EH2232	O038:H26	NON-O157	Y	Y	stx1c	N	NA	stx1c	N	Y	N	N	NA	F	5	≤17	Y	N	D	2012
EH2233	O157:H-	O157	N	Y	stx1a	Y	stx2c	stx1a, stx2c	Y	Y	N	N	Unique type	F	12	≤17	N	N	D	2012
EH2236	Orough:H-	NON-O157	Y	Y	stx1c	Y	stx2b	stx1c, stx2b	N	Y	N	N	NA	F	0	≤17	Y	N	D	2012
EH2238	O146:H21	NON-O157	Y	Y	stx1c	Y	stx2b	stx1c, stx2b	N	Y	N	N	NA	M	11	≤17	N	N	D	2012
EH2239	O102:H6	NON-O157	Y	Y	stx1a	Y	stx2b	stx1a, stx2b	N	Y	N	N	NA	F	10	≤17	N	N	O	2012
EH2240	O181:H16	NON-O157	N	Y	stx1c	N	NA	stx1c	N	Y	N	N	NA	M	7	≤17	N	UNK	UNK	2012
EH2243	O146:H21	NON-O157	Y	N	NA	Y	stx2b	stx2b	N	Y	N	N	NA	M	0	≤17	Y	N	D	2012
EH2244	O026:H-	NON-O157	Y	Y	stx1a	N	NA	stx1a	Y	Y	N	N	NA	F	0	≤17	Y	N	D	2012
EH2245	O084:H-	NON-O157	Y	Y	stx1a	N	NA	stx1a	Y	Y	N	N	NA	F	7	≤17	N	N	D	2013
EH2249	O128ab:Hunk	NON-O157	Y	Y	stx1c	Y	stx2b	stx1c, stx2b	N	Y	N	N	NA	M	88	>65	N	N	D	2013
EH2255	O103:Hunk	NON-O157	Y	Y	stx1a	N	NA	stx1a	N	Y	N	N	NA	M	1	≤17	Y	N	BD	2013
EH2258	O026:Hunk	NON-O157	Y	Y	stx1a	N	NA	stx1a	Y	Y	N	N	NA	M	82	>65	N	N	D	2013
EH2260	O103:Hunk	NON-O157	N	Y	stx1a	N	NA	stx1a	Y	Y	N	N	NA	M	1	≤17	Y	N	D	2013
EH2261	O178:H7	NON-O157	Y	Y	stx1c	N	NA	stx1c	N	N	N	N	NA	F	69	>65	N	N	D	2013
EH2262	O080:H2	NON-O157	Y	N	NA	Y	stx2a	stx2a	Y	Y	N	N	NA	F	49	18-65	N	N	D	2013
EH2263	O111:Hunk	NON-O157	N	Y	stx1a	N	NA	stx1a	Y	Y	N	N	NA	M	48	18-65	N	N	D	2013
EH2266	O117:H-	NON-O157	Y	Y	stx1a	N	NA	stx1a	N	N	N	N	NA	M	9	≤17	N	UNK	UNK	2013
EH2267	O026:Hunk	NON-O157	Y	Y	stx1a	N	NA	stx1a	Y	Y	N	N	NA	M	0	≤17	Y	N	D	2013
EH2272	O157:H7	O157	N	N	NA	Y	stx2a	stx2a	Y	Y	N	N	Unique type	M	3	≤17	Y	N	BD	2013
EH2276	O157:H7	O157	N	N	NA	Y	stx2a	stx2a	Y	Y	N	N	type 17	M	5	≤17	Y	UNK	UNK	2013
EH2298	O145:Hunk	NON-O157	Y	N	NA	Y	stx2a	stx2a	Y	Y	N	N	NA	M	4	≤17	Y	Y	HUS, BD	2013
EH2300	O103:Hunk	NON-O157	Y	Y	stx1a	N	NA	stx1a	Y	Y	N	N	NA	F	7	≤17	N	Y	HUS, BD	2013
EH2305	O101:H-	NON-O157	Y	N	NA	Y	stx2e	stx2e	N	N	N	N	NA	F	28	18-65	N	N	BD	2013
EH2315	O026:H-	NON-O157	Y	Y	stx1a	N	NA	stx1a	Y	Y	N	N	NA	F	1	≤17	Y	N	D	2013
EH2317	O157:H-	O157	N	Y	stx1a	Y	stx2c	stx1a, stx2c	Y	Y	N	N	type 10	F	24	18-65	N	N	BD	2013
EH2338	Ounk:Hunk	NON-O157	Y	N	NA	Y	stx2f	stx2f	Y	N	N	N	NA	F	38	18-65	N	UNK	UNK	2013
EH2347	O111:H-	NON-O157	Y	Y	stx1a	N	NA	stx1a	Y	Y	N	N	NA	M	3	≤17	Y	N	BD	2013
EH2356	O146:H-	NON-O157	Y	Y	stx1c	Y	stx2b	stx1c, stx2b	N	Y	N	N	NA	M	14	≤17	N	N	D	2013
EH2357	O091:H-	NON-O157	Y	N	NA	Y	stx2b	stx2b	N	Y	N	N	NA	F	33	18-65	N	UNK	UNK	2013
EH2361	O063:H6	NON-O157	N	N	NA	Y	stx2f	stx2f	Y	N	N	N	NA	F	6	≤17	Y	UNK	UNK	2013
EH2364	O163:Hunk	NON-O157	Y	N	NA	Y	stx2a	stx2a	N	Y	N	N	NA	F	2	≤17	Y	N	D	2013
EH2366	O063:Hunk	NON-O157	N	N	NA	Y	stx2f	stx2f	Y	N	N	N	NA	M	8	≤17	N	N	O	2013
EH2371	O076:Hunk	NON-O157	Y	Y	stx1c	N	NA	stx1c	N	Y	N	N	NA	F	30	18-65	N	N	O	2013
EH2372	O026:Hunk	NON-O157	Y	Y	stx1a	N	NA	stx1a	Y	Y	N	N	NA	M	1	≤17	Y	N	D	2013
EH2373	O145:Hunk	NON-O157	Y	N	NA	Y	stx2a	stx2a	Y	Y	N	N	NA	M	4	≤17	Y	N	UNK	2013
EH2374	O146:H21	NON-O157	Y	Y	stx1c	Y	stx2b	stx1c, stx2b	N	Y	N	N	NA	M	2	≤17	Y	N	O	2013
EH2375	O146:H21	NON-O157	Y	Y	stx1c	N	NA	stx1c	N	N	N	N	NA	F	11	≤17	N	N	D	2013
EH2382	Ounk:Hunk	NON-O157	Y	Y	stx1c	N	NA	stx1c	N	Y	N	N	NA	F	13	≤17	N	N	O	2014
EH2383	O091:Hunk	NON-O157	Y	Y	stx1a	Y	stx2b	stx1a, stx2b	N	Y	N	N	NA	F	7	≤17	N	UNK	UNK	2014
EH2386	O146:H21	NON-O157	Y	N	NA	Y	stx2b	stx2b	N	Y	N	N	NA	F	9	≤17	N	N	D	2014
EH2388	O128ab:Hunk	NON-O157	Y	Y	stx1c	Y	stx2b	stx1c, stx2b	Y	Y	N	N	NA	F	13	≤17	N	UNK	UNK	2014
EH2390	Ounk:Hunk	NON-O157	Y	N	NA	Y	stx2c	stx2c	N	N	N	N	NA	M	79	>65	N	UNK	UNK	2014
EH2394	O026:H-	NON-O157	Y	Y	stx1a	N	NA	stx1a	Y	Y	N	N	NA	F	59	18-65	N	N	BD	2014
EH2400	Ounk:H-	NON-O157	Y	N	NA	Y	stx2d	stx2d	Y	Y	N	N	NA	F	61	18-65	N	N	D	2014
EH2402	O121:Hunk	NON-O157	Y	N	NA	Y	stx2a	stx2a	Y	Y	N	N	NA	F	1	≤17	Y	UNK	UNK	2014
EH2403	O091:Hunk	NON-O157	Y	N	NA	Y	stx2a	stx2a	N	Y	N	N	NA	F	82	>65	N	N	O	2014
EH2404	Ounk:H-	NON-O157	Y	Y	stx1a	N	NA	stx1a	Y	Y	N	N	NA	F	1	≤17	Y	N	D	2014
EH2407	O121:Hunk	NON-O157	Y	N	NA	Y	stx2a	stx2a	Y	Y	N	N	NA	M	0	≤17	Y	UNK	UNK	2014
EH2410	O091:H-	NON-O157	Y	Y	stx1a	Y	stx2b	stx1a, stx2b	N	Y	N	N	NA	F	3	≤17	Y	N	AP	2014
EH2412	Ounk:H-	NON-O157	Y	N	NA	Y	stx2f	stx2f	Y	N	N	N	NA	F	0	≤17	Y	N	D	2014
EH2413	O146:H21	NON-O157	N	Y	stx1c	Y	stx2b	stx1c, stx2b	N	Y	N	N	NA	F	13	≤17	N	N	AP	2014
EH2414	O121:H-	NON-O157	Y	N	NA	Y	stx2a	stx2a	Y	Y	N	N	NA	F	1	≤17	Y	N	D	2014
EH2415	O128ab:Hunk	NON-O157	Y	Y	stx1c	Y	stx2b	stx1c, stx2b	N	Y	N	N	NA	M	1	≤17	Y	N	D	2014
EH2416	OX182:Hunk	NON-O157	Y	N	NA	Y	stx2a	stx2a	Y	Y	N	N	NA	M	2	≤17	Y	UNK	UNK	2014
EH2417	O145:H-	NON-O157	Y	N	NA	Y	stx2a	stx2a	N	Y	N	N	NA	M	5	≤17	Y	N	BD	2014
EH2428	O157:H7	O157	N	N	NA	Y	stx2c	stx2c	Y	Y	N	N	type 13	M	3	≤17	Y	UNK	UNK	2014
EH2433	O063:H6	NON-O157	N	N	NA	Y	stx2f	stx2f	Y	N	N	N	NA	M	2	≤17	Y	N	D	2014
EH2443	O055:H-	NON-O157	Y	N	NA	Y	stx2f	stx2f	Y	N	N	N	NA	M	3	≤17	Y	N	D	2014
EH2446	O091:H-	NON-O157	Y	Y	stx1a	Y	stx2b	stx1a, stx2b	N	Y	N	N	NA	M	15	≤17	N	N	AP	2014
EH2449	O174:Hunk	NON-O157	Y	N	NA	Y	stx2d	stx2d	N	N	N	N	NA	F	16	≤17	N	N	AP	2014
EH2457	Ounk:H-	NON-O157	Y	N	NA	Y	stx2e	stx2e	N	N	N	N	NA	M	10	≤17	N	N	BD	2014
EH2463	Ounk:Hunk	NON-O157	Y	N	NA	Y	stx2f	stx2f	Y	N	N	N	NA	M	1	≤17	Y	N	O	2014
EH2466	O157:H7	O157	N	N	NA	Y	stx2c	stx2c	Y	Y	N	N	Unique type	F	10	≤17	N	N	BD	2014
EH2480	O146:H21	NON-O157	Y	Y	stx1c	N	NA	stx1c	N	Y	N	N	NA	M	1	≤17	Y	N	D	2014
EH2481	O103:Hunk	NON-O157	Y	Y	stx1a	N	NA	stx1a	Y	Y	N	N	NA	F	19	18-65	N	N	D	2014
EH2484	O166:Hunk	NON-O157	Y	Y	stx1c	N	NA	stx1c	N	Y	N	N	NA	M	11	≤17	N	N	BD	2014
EH2485	O157:H7	O157	N	N	NA	Y	stx2a	stx2a	Y	Y	N	N	Unique type	F	0	≤17	Y	N	BD	2014
EH2486	O128ab:Hunk	NON-O157	Y	Y	stx1c	Y	stx2b	stx1c, stx2b	N	Y	N	N	NA	F	10	≤17	N	N	AP	2014
EH2487	O026:Hunk	NON-O157	Y	Y	stx1a	N	NA	stx1a	Y	Y	N	N	NA	F	1	≤17	Y	N	D	2014
EH2489	Ounk:Hunk	NON-O157	Y	N	NA	Y	stx2a	stx2a	Y	N	N	N	NA	M	31	18-65	N	N	D	2014
EH2502	O145:H-	NON-O157	Y	N	NA	Y	stx2a	stx2a	Y	Y	N	N	NA	M	0	≤17	Y	N	D	2014
EH2505	O128ab:Hunk	NON-O157	Y	Y	stx1c	Y	stx2b	stx1c, stx2b	N	Y	N	N	NA	F	10	≤17	N	N	D	2014
EH2510	O146:H21	NON-O157	Y	Y	stx1c	Y	stx2b	stx1c, stx2b	N	Y	N	N	NA	M	11	≤17	N	N	O	2014
EH2511	O166:Hunk	NON-O157	Y	N	NA	Y	stx2b	stx2b	N	Y	N	N	NA	F	47	18-65	N	UNK	UNK	2014
EH2513	O091:Hunk	NON-O157	Y	Y	stx1a	Y	stx2b	stx1a, stx2b	N	Y	N	N	NA	F	5	≤17	Y	N	O	2014
EH2514	O157:H-	O157	N	Y	stx1a	Y	stx2c	stx1a, stx2c	Y	Y	N	N	Unique type	F	2	≤17	Y	N	BD	2014
N = no; Y = yes; NA = not applicable
F = female; M = male
UNK = unknown: AP = abdominal pain; BD = bloody diarrhea; D = diarrhea; O = other
Same patient
Same patient
